# Supplementary material for: A General Method for Targeted Quantitative Cross-Linking Mass Spectrometry
Source: PLoS One. 2016 Dec 20;11(12):e0167547. doi: 10.1371/journal.pone.0167547 (PMC5172568; doi:10.1371/journal.pone.0167547)
Supplement: S1 Table — (XLSX) [file pone.0167547.s007.xlsx]

## Sheet: S1_Table_30BSA_XL_peptidepairs
ms2 scan	ms2 query mass	ms2 prec mass	ms2 prec z	ms2 mass1	ms2 mass2	ms3 mass1	ms3 mass2	relationship error	ms3 pep1	ms3 pep2	ms3 fdr1	ms3 fdr2	ms3 pep1 plain	ms3 pep2 plain	ms3 scan1	ms3 scan2	ms3 prot1	ms3 prot2	ms3 descr1	ms3 descr2	mod_pos1	#times_in_prot1	mod_pos2	type	#times_in_prot2	REACT2CSV_20160301	File.name	xlinked_peptide	modpos1_modpos2
3278	3158.44	3158.44	4	1043.53	1363.5	1043.53	1362.52	0.9862	LSQK[325.13]FPK	C[160.03]C[160.03]TK[325.13]PESER	0	0.0017857	LSQKFPK	CCTKPESER	3281	3282	sp|P02769|ALBU_BOVIN	sp|P02769|ALBU_BOVIN	Serum albumin OS=Bos taurus GN=ALB PE=1 SV=4	Serum albumin OS=Bos taurus GN=ALB PE=1 SV=4	245	1	463	1	2	NA	020216_BSA_BDP_090514_1.pep.xml.react2.xls	LSQK[325.13]FPK_C[160.03]C[160.03]TK[325.13]PESER	245_463
3318	3587.68	3587.69	5	1389.63	1446.65	1389.63	1445.65	1.0048	DTHK[325.13]SEIAHR	FK[325.13]DLGEEHFK	0	0	DTHKSEIAHR	FKDLGEEHFK	3321	3322	sp|P02769|ALBU_BOVIN	sp|P02769|ALBU_BOVIN	Serum albumin OS=Bos taurus GN=ALB PE=1 SV=4	Serum albumin OS=Bos taurus GN=ALB PE=1 SV=4	28	1	36	1	3	NA	020216_BSA_BDP_090514_1.pep.xml.react2.xls	DTHK[325.13]SEIAHR_FK[325.13]DLGEEHFK	28_36
3743	3338.65	3338.65	4	1197.62	1389.63	1197.61	1389.63	0.0032	ALK[325.13]AWSVAR	DTHK[325.13]SEIAHR	0	0	ALKAWSVAR	DTHKSEIAHR	3746	3747	sp|P02769|ALBU_BOVIN	sp|P02769|ALBU_BOVIN	Serum albumin OS=Bos taurus GN=ALB PE=1 SV=4	Serum albumin OS=Bos taurus GN=ALB PE=1 SV=4	235	1	28	1	3	NA	020216_BSA_BDP_090514_1.pep.xml.react2.xls	ALK[325.13]AWSVAR_DTHK[325.13]SEIAHR	235_28
3777	2808.45	2808.45	4	1013.51	1043.53	1013.51	1043.53	-0.0021	SLGK[325.13]VGTR	LSQK[325.13]FPK	0	0	SLGKVGTR	LSQKFPK	3780	3781	sp|P02769|ALBU_BOVIN	sp|P02769|ALBU_BOVIN	Serum albumin OS=Bos taurus GN=ALB PE=1 SV=4	Serum albumin OS=Bos taurus GN=ALB PE=1 SV=4	455	1	245	1	3	NA	020216_BSA_BDP_090514_1.pep.xml.react2.xls	SLGK[325.13]VGTR_LSQK[325.13]FPK	455_245
3996	3501.76	3501.77	5	1013.51	1736.84	1013.51	1735.85	0.9962	SLGK[325.13]VGTR	LC[160.03]VLHEK[325.13]TPVSEK	0	0	SLGKVGTR	LCVLHEKTPVSEK	3999	4000	sp|P02769|ALBU_BOVIN	sp|P02769|ALBU_BOVIN	Serum albumin OS=Bos taurus GN=ALB PE=1 SV=4	Serum albumin OS=Bos taurus GN=ALB PE=1 SV=4	455	1	489	1	3	NA	020216_BSA_BDP_090514_1.pep.xml.react2.xls	SLGK[325.13]VGTR_LC[160.03]VLHEK[325.13]TPVSEK	455_489
4260	3523.73	3524.74	4	1043.53	1728.8	1043.53	1728.81	-0.0072	LSQK[325.13]FPK	LKEC[160.03]C[160.03]DK[325.13]PLLEK	0.0017857	0	LSQKFPK	LKECCDKPLLEK	4263	4264	sp|P02769|ALBU_BOVIN	sp|P02769|ALBU_BOVIN	Serum albumin OS=Bos taurus GN=ALB PE=1 SV=4	Serum albumin OS=Bos taurus GN=ALB PE=1 SV=4	245	1	304	1	3	NA	020216_BSA_BDP_090514_1.pep.xml.react2.xls	LSQK[325.13]FPK_LKEC[160.03]C[160.03]DK[325.13]PLLEK	245_304
4280	4453.92	4454.9	5	1392.6	2309.92	1391.61	2309.91	0.9926	C[160.03]ASIQK[325.13]FGER	VHK[325.13]EC[160.03]C[160.03]HGDLLEC[160.03]ADDR	0.0017857	0	CASIQKFGER	VHKECCHGDLLECADDR	4283	4284	sp|P02769|ALBU_BOVIN	sp|P02769|ALBU_BOVIN	Serum albumin OS=Bos taurus GN=ALB PE=1 SV=4	Serum albumin OS=Bos taurus GN=ALB PE=1 SV=4	228	1	266	1	3	NA	020216_BSA_BDP_090514_1.pep.xml.react2.xls	C[160.03]ASIQK[325.13]FGER_VHK[325.13]EC[160.03]C[160.03]HGDLLEC[160.03]ADDR	228_266
4330	5073.18	5074.18	6	2011.86	2309.91	2010.86	2309.91	1.0116	LAK[325.13]EYEATLEEC[160.03]C[160.03]AK	VHK[325.13]EC[160.03]C[160.03]HGDLLEC[160.03]ADDR	0	0	LAKEYEATLEECCAK	VHKECCHGDLLECADDR	4333	4334	sp|P02769|ALBU_BOVIN	sp|P02769|ALBU_BOVIN	Serum albumin OS=Bos taurus GN=ALB PE=1 SV=4	Serum albumin OS=Bos taurus GN=ALB PE=1 SV=4	374	1	266	1	3	NA	020216_BSA_BDP_090514_1.pep.xml.react2.xls	LAK[325.13]EYEATLEEC[160.03]C[160.03]AK_VHK[325.13]EC[160.03]C[160.03]HGDLLEC[160.03]ADDR	374_266
4438	5573.47	5574.46	5	2013.87	2808.2	2010.86	2808.19	3.0172	LAK[325.13]EYEATLEEC[160.03]C[160.03]AK	VHK[325.13]EC[160.03]C[160.03]HGDLLEC[160.03]ADDRADLAK	0	0	LAKEYEATLEECCAK	VHKECCHGDLLECADDRADLAK	4441	4442	sp|P02769|ALBU_BOVIN	sp|P02769|ALBU_BOVIN	Serum albumin OS=Bos taurus GN=ALB PE=1 SV=4	Serum albumin OS=Bos taurus GN=ALB PE=1 SV=4	374	1	266	1	3	NA	020216_BSA_BDP_090514_1.pep.xml.react2.xls	LAK[325.13]EYEATLEEC[160.03]C[160.03]AK_VHK[325.13]EC[160.03]C[160.03]HGDLLEC[160.03]ADDRADLAK	374_266
4566	4260.94	4261.93	5	1197.62	2311.92	1197.61	2309.91	2.0106	ALK[325.13]AWSVAR	VHK[325.13]EC[160.03]C[160.03]HGDLLEC[160.03]ADDR	0	0	ALKAWSVAR	VHKECCHGDLLECADDR	4569	4570	sp|P02769|ALBU_BOVIN	sp|P02769|ALBU_BOVIN	Serum albumin OS=Bos taurus GN=ALB PE=1 SV=4	Serum albumin OS=Bos taurus GN=ALB PE=1 SV=4	235	1	266	1	3	NA	020216_BSA_BDP_090514_1.pep.xml.react2.xls	ALK[325.13]AWSVAR_VHK[325.13]EC[160.03]C[160.03]HGDLLEC[160.03]ADDR	235_266
4584	4425	4424.99	4	1662.74	2010.86	1662.73	2010.86	0.0073	VTK[325.13]C[160.03]C[160.03]TESLVNR	LAK[325.13]EYEATLEEC[160.03]C[160.03]AK	0	0	VTKCCTESLVNR	LAKEYEATLEECCAK	4587	4588	sp|P02769|ALBU_BOVIN	sp|P02769|ALBU_BOVIN	Serum albumin OS=Bos taurus GN=ALB PE=1 SV=4	Serum albumin OS=Bos taurus GN=ALB PE=1 SV=4	498	1	374	1	3	NA	020216_BSA_BDP_090514_1.pep.xml.react2.xls	VTK[325.13]C[160.03]C[160.03]TESLVNR_LAK[325.13]EYEATLEEC[160.03]C[160.03]AK	498_374
4656	4757.22	4757.22	6	1197.62	2808.19	1197.61	2808.19	0.007	ALK[325.13]AWSVAR	VHK[325.13]EC[160.03]C[160.03]HGDLLEC[160.03]ADDRADLAK	0	0	ALKAWSVAR	VHKECCHGDLLECADDRADLAK	4659	4660	sp|P02769|ALBU_BOVIN	sp|P02769|ALBU_BOVIN	Serum albumin OS=Bos taurus GN=ALB PE=1 SV=4	Serum albumin OS=Bos taurus GN=ALB PE=1 SV=4	235	1	266	1	3	NA	020216_BSA_BDP_090514_1.pep.xml.react2.xls	ALK[325.13]AWSVAR_VHK[325.13]EC[160.03]C[160.03]HGDLLEC[160.03]ADDRADLAK	235_266
4690	3187.53	3187.53	4	1043.53	1392.6	1043.53	1391.61	0.9866	LSQK[325.13]FPK	C[160.03]ASIQK[325.13]FGER	0	0	LSQKFPK	CASIQKFGER	4693	4694	sp|P02769|ALBU_BOVIN	sp|P02769|ALBU_BOVIN	Serum albumin OS=Bos taurus GN=ALB PE=1 SV=4	Serum albumin OS=Bos taurus GN=ALB PE=1 SV=4	245	1	228	1	3	NA	020216_BSA_BDP_090514_1.pep.xml.react2.xls	LSQK[325.13]FPK_C[160.03]ASIQK[325.13]FGER	245_228
4698	4499.11	4500.11	4	1735.85	2011.86	1735.85	2010.86	1.0091	LC[160.03]VLHEK[325.13]TPVSEK	LAK[325.13]EYEATLEEC[160.03]C[160.03]AK	0	0	LCVLHEKTPVSEK	LAKEYEATLEECCAK	4701	4702	sp|P02769|ALBU_BOVIN	sp|P02769|ALBU_BOVIN	Serum albumin OS=Bos taurus GN=ALB PE=1 SV=4	Serum albumin OS=Bos taurus GN=ALB PE=1 SV=4	489	1	374	1	3	NA	020216_BSA_BDP_090514_1.pep.xml.react2.xls	LC[160.03]VLHEK[325.13]TPVSEK_LAK[325.13]EYEATLEEC[160.03]C[160.03]AK	489_374
5086	4154.86	4154.85	4	1392.6	2010.86	1391.61	2010.86	0.9903	C[160.03]ASIQK[325.13]FGER	LAK[325.13]EYEATLEEC[160.03]C[160.03]AK	0.0017857	0	CASIQKFGER	LAKEYEATLEECCAK	5089	5090	sp|P02769|ALBU_BOVIN	sp|P02769|ALBU_BOVIN	Serum albumin OS=Bos taurus GN=ALB PE=1 SV=4	Serum albumin OS=Bos taurus GN=ALB PE=1 SV=4	228	1	374	1	3	NA	020216_BSA_BDP_090514_1.pep.xml.react2.xls	C[160.03]ASIQK[325.13]FGER_LAK[325.13]EYEATLEEC[160.03]C[160.03]AK	228_374
5104	3980.92	3980.92	5	1013.52	2216	1013.51	2215.99	0.0056	SLGK[325.13]VGTR	LK[325.13]PDPNTLC[160.03]DEFKADEK	0	0	SLGKVGTR	LKPDPNTLCDEFKADEK	5107	5108	sp|P02769|ALBU_BOVIN	sp|P02769|ALBU_BOVIN	Serum albumin OS=Bos taurus GN=ALB PE=1 SV=4	Serum albumin OS=Bos taurus GN=ALB PE=1 SV=4	455	1	140	1	3	NA	020216_BSA_BDP_090514_1.pep.xml.react2.xls	SLGK[325.13]VGTR_LK[325.13]PDPNTLC[160.03]DEFKADEK	455_140
5152	3298.74	3298.74	4	1197.62	1349.72	1197.61	1349.72	0.0029	ALK[325.13]AWSVAR	LVTDLTK[325.13]VHK	0	0	ALKAWSVAR	LVTDLTKVHK	5155	5156	sp|P02769|ALBU_BOVIN	sp|P02769|ALBU_BOVIN	Serum albumin OS=Bos taurus GN=ALB PE=1 SV=4	Serum albumin OS=Bos taurus GN=ALB PE=1 SV=4	235	1	263	1	3	NA	020216_BSA_BDP_090514_1.pep.xml.react2.xls	ALK[325.13]AWSVAR_LVTDLTK[325.13]VHK	235_263
5256	4706.26	4706.26	5	1735.85	2219	1735.85	2215.99	3.0113	LC[160.03]VLHEK[325.13]TPVSEK	LK[325.13]PDPNTLC[160.03]DEFKADEK	0	0.0017857	LCVLHEKTPVSEK	LKPDPNTLCDEFKADEK	5259	5260	sp|P02769|ALBU_BOVIN	sp|P02769|ALBU_BOVIN	Serum albumin OS=Bos taurus GN=ALB PE=1 SV=4	Serum albumin OS=Bos taurus GN=ALB PE=1 SV=4	489	1	140	1	3	NA	020216_BSA_BDP_090514_1.pep.xml.react2.xls	LC[160.03]VLHEK[325.13]TPVSEK_LK[325.13]PDPNTLC[160.03]DEFKADEK	489_140
5378	3959.88	3959.88	4	1197.62	2010.85	1197.61	2010.86	0.0007	ALK[325.13]AWSVAR	LAK[325.13]EYEATLEEC[160.03]C[160.03]AK	0	0	ALKAWSVAR	LAKEYEATLEECCAK	5381	5382	sp|P02769|ALBU_BOVIN	sp|P02769|ALBU_BOVIN	Serum albumin OS=Bos taurus GN=ALB PE=1 SV=4	Serum albumin OS=Bos taurus GN=ALB PE=1 SV=4	235	1	374	1	3	NA	020216_BSA_BDP_090514_1.pep.xml.react2.xls	ALK[325.13]AWSVAR_LAK[325.13]EYEATLEEC[160.03]C[160.03]AK	235_374
5448	3341.62	3341.62	4	1197.62	1392.6	1197.61	1391.61	0.9865	ALK[325.13]AWSVAR	C[160.03]ASIQK[325.13]FGER	0	0	ALKAWSVAR	CASIQKFGER	5451	5452	sp|P02769|ALBU_BOVIN	sp|P02769|ALBU_BOVIN	Serum albumin OS=Bos taurus GN=ALB PE=1 SV=4	Serum albumin OS=Bos taurus GN=ALB PE=1 SV=4	235	1	228	1	3	NA	020216_BSA_BDP_090514_1.pep.xml.react2.xls	ALK[325.13]AWSVAR_C[160.03]ASIQK[325.13]FGER	235_228
5566	3397.71	3398.7	4	1043.53	1602.77	1043.53	1600.76	2.0128	LSQK[325.13]FPK	GAC[160.03]LLPK[325.13]IETM[147.04]R	0.0017857	0	LSQKFPK	GACLLPKIETMR	5569	5570	sp|P02769|ALBU_BOVIN	sp|P02769|ALBU_BOVIN	Serum albumin OS=Bos taurus GN=ALB PE=1 SV=4	Serum albumin OS=Bos taurus GN=ALB PE=1 SV=4	245	1	204	1	3	NA	020216_BSA_BDP_090514_1.pep.xml.react2.xls	LSQK[325.13]FPK_GAC[160.03]LLPK[325.13]IETM[147.04]R	245_204
5753	5423.58	5423.58	6	1013.52	3658.65	1013.51	3655.64	3.0114	SLGK[325.13]VGTR	NEC[160.03]FLSHKDDSPDLPKLK[325.13]PDPNTLC[160.03]DEFK	0	0	SLGKVGTR	NECFLSHKDDSPDLPKLKPDPNTLCDEFK	5756	5757	sp|P02769|ALBU_BOVIN	sp|P02769|ALBU_BOVIN	Serum albumin OS=Bos taurus GN=ALB PE=1 SV=4	Serum albumin OS=Bos taurus GN=ALB PE=1 SV=4	455	1	140	1	3	NA	020216_BSA_BDP_090514_1.pep.xml.react2.xls	SLGK[325.13]VGTR_NEC[160.03]FLSHKDDSPDLPKLK[325.13]PDPNTLC[160.03]DEFK	455_140
5843	3386.6	3386.59	4	861.403	1773.8	861.402	1772.79	1.0047	K[325.13]FWGK	LK[325.13]PDPNTLC[160.03]DEFK	0.042522	0	KFWGK	LKPDPNTLCDEFK	5844	5847	sp|P02769|ALBU_BOVIN	sp|P02769|ALBU_BOVIN	Serum albumin OS=Bos taurus GN=ALB PE=1 SV=4	Serum albumin OS=Bos taurus GN=ALB PE=1 SV=4	156	1	140	1	3	NA	020216_BSA_BDP_090514_1.pep.xml.react2.xls	K[325.13]FWGK_LK[325.13]PDPNTLC[160.03]DEFK	156_140
5851	4849.32	4849.31	6	1013.52	3084.4	1013.51	3083.39	1.0094	SLGK[325.13]VGTR	DDSPDLPK[325.13]LKPDPNTLC[160.03]DEFKADEK	0	0	SLGKVGTR	DDSPDLPKLKPDPNTLCDEFKADEK	5854	5855	sp|P02769|ALBU_BOVIN	sp|P02769|ALBU_BOVIN	Serum albumin OS=Bos taurus GN=ALB PE=1 SV=4	Serum albumin OS=Bos taurus GN=ALB PE=1 SV=4	455	1	138	1	3	NA	020216_BSA_BDP_090514_1.pep.xml.react2.xls	SLGK[325.13]VGTR_DDSPDLPK[325.13]LKPDPNTLC[160.03]DEFKADEK	455_138
5927	5572.64	5573.65	6	1735.85	3085.39	1735.85	3083.39	1.9981	LC[160.03]VLHEK[325.13]TPVSEK	DDSPDLPK[325.13]LKPDPNTLC[160.03]DEFKADEK	0	0	LCVLHEKTPVSEK	DDSPDLPKLKPDPNTLCDEFKADEK	5930	5929	sp|P02769|ALBU_BOVIN	sp|P02769|ALBU_BOVIN	Serum albumin OS=Bos taurus GN=ALB PE=1 SV=4	Serum albumin OS=Bos taurus GN=ALB PE=1 SV=4	489	1	138	1	3	NA	020216_BSA_BDP_090514_1.pep.xml.react2.xls	LC[160.03]VLHEK[325.13]TPVSEK_DDSPDLPK[325.13]LKPDPNTLC[160.03]DEFKADEK	489_138
5979	3350.69	3350.7	4	1013.52	1585.77	1013.51	1584.76	1.0047	SLGK[325.13]VGTR	GAC[160.03]LLPK[325.13]IETMR	0	0	SLGKVGTR	GACLLPKIETMR	5982	5983	sp|P02769|ALBU_BOVIN	sp|P02769|ALBU_BOVIN	Serum albumin OS=Bos taurus GN=ALB PE=1 SV=4	Serum albumin OS=Bos taurus GN=ALB PE=1 SV=4	455	1	204	1	3	NA	020216_BSA_BDP_090514_1.pep.xml.react2.xls	SLGK[325.13]VGTR_GAC[160.03]LLPK[325.13]IETMR	455_204
6083	4405.11	4405.13	5	1013.52	2640.19	1013.51	2640.19	-0.0022	SLGK[325.13]VGTR	DDSPDLPK[325.13]LKPDPNTLC[160.03]DEFK	0	0	SLGKVGTR	DDSPDLPKLKPDPNTLCDEFK	6086	6087	sp|P02769|ALBU_BOVIN	sp|P02769|ALBU_BOVIN	Serum albumin OS=Bos taurus GN=ALB PE=1 SV=4	Serum albumin OS=Bos taurus GN=ALB PE=1 SV=4	455	1	138	1	3	NA	020216_BSA_BDP_090514_1.pep.xml.react2.xls	SLGK[325.13]VGTR_DDSPDLPK[325.13]LKPDPNTLC[160.03]DEFK	455_138
6107	3104.66	3104.67	4	1013.51	1339.74	1013.51	1338.74	1.0017	SLGK[325.13]VGTR	K[325.13]QTALVELLK	0	0	SLGKVGTR	KQTALVELLK	6110	6111	sp|P02769|ALBU_BOVIN	sp|P02769|ALBU_BOVIN	Serum albumin OS=Bos taurus GN=ALB PE=1 SV=4	Serum albumin OS=Bos taurus GN=ALB PE=1 SV=4	455	1	548	1	3	NA	020216_BSA_BDP_090514_1.pep.xml.react2.xls	SLGK[325.13]VGTR_K[325.13]QTALVELLK	455_548
6225	3379.7	3380.7	4	1043.53	1584.76	1043.53	1584.76	0.0017	LSQK[325.13]FPK	GAC[160.03]LLPK[325.13]IETMR	0	0	LSQKFPK	GACLLPKIETMR	6228	6229	sp|P02769|ALBU_BOVIN	sp|P02769|ALBU_BOVIN	Serum albumin OS=Bos taurus GN=ALB PE=1 SV=4	Serum albumin OS=Bos taurus GN=ALB PE=1 SV=4	245	1	204	1	3	NA	020216_BSA_BDP_090514_1.pep.xml.react2.xls	LSQK[325.13]FPK_GAC[160.03]LLPK[325.13]IETMR	245_204
6744	4419.04	4419.04	5	861.403	2806.24	861.402	2804.23	2.0091	K[325.13]FWGK	LVNELTEFAK[325.13]TC[160.03]VADESHAGC[160.03]EK	0.0048077	0	KFWGK	LVNELTEFAKTCVADESHAGCEK	6747	6748	sp|P02769|ALBU_BOVIN	sp|P02769|ALBU_BOVIN	Serum albumin OS=Bos taurus GN=ALB PE=1 SV=4	Serum albumin OS=Bos taurus GN=ALB PE=1 SV=4	156	1	75	1	3	NA	020216_BSA_BDP_090514_1.pep.xml.react2.xls	K[325.13]FWGK_LVNELTEFAK[325.13]TC[160.03]VADESHAGC[160.03]EK	156_75
