# Supplementary material for: A General Method for Targeted Quantitative Cross-Linking Mass Spectrometry
Source: PLoS One. 2016 Dec 20;11(12):e0167547. doi: 10.1371/journal.pone.0167547 (PMC5172568; doi:10.1371/journal.pone.0167547)
Supplement: S2 Text — (TXT) [file pone.0167547.s009.txt]

LSQK[325.13]FPK_C[160.03]C[160.03]TK[325.13]PESER	790.621900	1044.537835	4	1	peptide	α precursor 1+
LSQK[325.13]FPK_C[160.03]C[160.03]TK[325.13]PESER	790.621900	522.772556	4	2	peptide	α precursor 2+
LSQK[325.13]FPK_C[160.03]C[160.03]TK[325.13]PESER	790.621900	348.850796	4	3	peptide	α precursor 3+
LSQK[325.13]FPK_C[160.03]C[160.03]TK[325.13]PESER	790.621900	1795.943900	4	1	peptide	α long arm 1+
LSQK[325.13]FPK_C[160.03]C[160.03]TK[325.13]PESER	790.621900	898.475588	4	2	peptide	α long arm 2+
LSQK[325.13]FPK_C[160.03]C[160.03]TK[325.13]PESER	790.621900	599.319484	4	3	peptide	α long arm 3+
LSQK[325.13]FPK_C[160.03]C[160.03]TK[325.13]PESER	790.621900	654.311130	4	1	peptide	α b4+
LSQK[325.13]FPK_C[160.03]C[160.03]TK[325.13]PESER	790.621900	801.379543	4	1	peptide	α b5+
LSQK[325.13]FPK_C[160.03]C[160.03]TK[325.13]PESER	790.621900	898.432307	4	1	peptide	α b6+
LSQK[325.13]FPK_C[160.03]C[160.03]TK[325.13]PESER	790.621900	716.363165	4	1	peptide	α y4+
LSQK[325.13]FPK_C[160.03]C[160.03]TK[325.13]PESER	790.621900	844.421743	4	1	peptide	α y5+
LSQK[325.13]FPK_C[160.03]C[160.03]TK[325.13]PESER	790.621900	931.453771	4	1	peptide	α y6+
LSQK[325.13]FPK_C[160.03]C[160.03]TK[325.13]PESER	790.621900	1363.525792	4	1	peptide	β precursor 1+
LSQK[325.13]FPK_C[160.03]C[160.03]TK[325.13]PESER	790.621900	682.266534	4	2	peptide	β precursor 2+
LSQK[325.13]FPK_C[160.03]C[160.03]TK[325.13]PESER	790.621900	455.180115	4	3	peptide	β precursor 3+
LSQK[325.13]FPK_C[160.03]C[160.03]TK[325.13]PESER	790.621900	2114.931857	4	1	peptide	β long arm 1+
LSQK[325.13]FPK_C[160.03]C[160.03]TK[325.13]PESER	790.621900	1057.969567	4	2	peptide	β long arm 2+
LSQK[325.13]FPK_C[160.03]C[160.03]TK[325.13]PESER	790.621900	705.648803	4	3	peptide	β long arm 3+
LSQK[325.13]FPK_C[160.03]C[160.03]TK[325.13]PESER	790.621900	422.114955	4	1	peptide	β b3+
LSQK[325.13]FPK_C[160.03]C[160.03]TK[325.13]PESER	790.621900	747.244138	4	1	peptide	β b4+
LSQK[325.13]FPK_C[160.03]C[160.03]TK[325.13]PESER	790.621900	844.296902	4	1	peptide	β b5+
LSQK[325.13]FPK_C[160.03]C[160.03]TK[325.13]PESER	790.621900	973.339495	4	1	peptide	β b6+
LSQK[325.13]FPK_C[160.03]C[160.03]TK[325.13]PESER	790.621900	1060.371523	4	1	peptide	β b7+
LSQK[325.13]FPK_C[160.03]C[160.03]TK[325.13]PESER	790.621900	1189.414117	4	1	peptide	β b8+
LSQK[325.13]FPK_C[160.03]C[160.03]TK[325.13]PESER	790.621900	520.236167	4	1	peptide	β y4+
LSQK[325.13]FPK_C[160.03]C[160.03]TK[325.13]PESER	790.621900	617.288931	4	1	peptide	β y5+
LSQK[325.13]FPK_C[160.03]C[160.03]TK[325.13]PESER	790.621900	942.418114	4	1	peptide	β y6+
LSQK[325.13]FPK_C[160.03]C[160.03]TK[325.13]PESER	790.621900	1043.465792	4	1	peptide	β y7+
LSQK[325.13]FPK_C[160.03]C[160.03]TK[325.13]PESER	790.621900	1203.495792	4	1	peptide	β y8+
LSQK[325.13]FPK_C[160.03]C[160.03]TK[325.13]PESER	790.621900	1363.525792	4	1	peptide	β y9+
DTHK[325.13]SEIAHR_FK[325.13]DLGEEHFK	718.745274	1390.636380	5	1	peptide	α precursor 1+
DTHK[325.13]SEIAHR_FK[325.13]DLGEEHFK	718.745274	695.821828	5	2	peptide	α precursor 2+
DTHK[325.13]SEIAHR_FK[325.13]DLGEEHFK	718.745274	464.216978	5	3	peptide	α precursor 3+
DTHK[325.13]SEIAHR_FK[325.13]DLGEEHFK	718.745274	2142.042445	5	1	peptide	α long arm 1+
DTHK[325.13]SEIAHR_FK[325.13]DLGEEHFK	718.745274	1071.524861	5	2	peptide	α long arm 2+
DTHK[325.13]SEIAHR_FK[325.13]DLGEEHFK	718.745274	714.685666	5	3	peptide	α long arm 3+
DTHK[325.13]SEIAHR_FK[325.13]DLGEEHFK	718.745274	679.269993	5	1	peptide	α b4+
DTHK[325.13]SEIAHR_FK[325.13]DLGEEHFK	718.745274	766.302021	5	1	peptide	α b5+
DTHK[325.13]SEIAHR_FK[325.13]DLGEEHFK	718.745274	895.344615	5	1	peptide	α b6+
DTHK[325.13]SEIAHR_FK[325.13]DLGEEHFK	718.745274	1008.428679	5	1	peptide	α b7+
DTHK[325.13]SEIAHR_FK[325.13]DLGEEHFK	718.745274	1079.465792	5	1	peptide	α b8+
DTHK[325.13]SEIAHR_FK[325.13]DLGEEHFK	718.745274	1216.524704	5	1	peptide	α b9+
DTHK[325.13]SEIAHR_FK[325.13]DLGEEHFK	718.745274	496.299042	5	1	peptide	α y4+
DTHK[325.13]SEIAHR_FK[325.13]DLGEEHFK	718.745274	625.341635	5	1	peptide	α y5+
DTHK[325.13]SEIAHR_FK[325.13]DLGEEHFK	718.745274	712.373663	5	1	peptide	α y6+
DTHK[325.13]SEIAHR_FK[325.13]DLGEEHFK	718.745274	1037.502847	5	1	peptide	α y7+
DTHK[325.13]SEIAHR_FK[325.13]DLGEEHFK	718.745274	1174.561758	5	1	peptide	α y8+
DTHK[325.13]SEIAHR_FK[325.13]DLGEEHFK	718.745274	1275.609437	5	1	peptide	α y9+
DTHK[325.13]SEIAHR_FK[325.13]DLGEEHFK	718.745274	1446.655384	5	1	peptide	β precursor 1+
DTHK[325.13]SEIAHR_FK[325.13]DLGEEHFK	718.745274	723.831330	5	2	peptide	β precursor 2+
DTHK[325.13]SEIAHR_FK[325.13]DLGEEHFK	718.745274	482.889979	5	3	peptide	β precursor 3+
DTHK[325.13]SEIAHR_FK[325.13]DLGEEHFK	718.745274	2198.061449	5	1	peptide	β long arm 1+
DTHK[325.13]SEIAHR_FK[325.13]DLGEEHFK	718.745274	1099.534363	5	2	peptide	β long arm 2+
DTHK[325.13]SEIAHR_FK[325.13]DLGEEHFK	718.745274	733.358667	5	3	peptide	β long arm 3+
DTHK[325.13]SEIAHR_FK[325.13]DLGEEHFK	718.745274	473.204873	5	1	peptide	β b2+
DTHK[325.13]SEIAHR_FK[325.13]DLGEEHFK	718.745274	588.231817	5	1	peptide	β b3+
DTHK[325.13]SEIAHR_FK[325.13]DLGEEHFK	718.745274	701.315881	5	1	peptide	β b4+
DTHK[325.13]SEIAHR_FK[325.13]DLGEEHFK	718.745274	758.337344	5	1	peptide	β b5+
DTHK[325.13]SEIAHR_FK[325.13]DLGEEHFK	718.745274	887.379937	5	1	peptide	β b6+
DTHK[325.13]SEIAHR_FK[325.13]DLGEEHFK	718.745274	1016.422531	5	1	peptide	β b7+
DTHK[325.13]SEIAHR_FK[325.13]DLGEEHFK	718.745274	1153.481442	5	1	peptide	β b8+
DTHK[325.13]SEIAHR_FK[325.13]DLGEEHFK	718.745274	1300.549856	5	1	peptide	β b9+
DTHK[325.13]SEIAHR_FK[325.13]DLGEEHFK	718.745274	431.240130	5	1	peptide	β y3+
DTHK[325.13]SEIAHR_FK[325.13]DLGEEHFK	718.745274	560.282723	5	1	peptide	β y4+
DTHK[325.13]SEIAHR_FK[325.13]DLGEEHFK	718.745274	689.325316	5	1	peptide	β y5+
DTHK[325.13]SEIAHR_FK[325.13]DLGEEHFK	718.745274	746.346780	5	1	peptide	β y6+
DTHK[325.13]SEIAHR_FK[325.13]DLGEEHFK	718.745274	859.430844	5	1	peptide	β y7+
DTHK[325.13]SEIAHR_FK[325.13]DLGEEHFK	718.745274	974.457787	5	1	peptide	β y8+
DTHK[325.13]SEIAHR_FK[325.13]DLGEEHFK	718.745274	1299.586970	5	1	peptide	β y9+
ALK[325.13]AWSVAR_DTHK[325.13]SEIAHR	835.920912	1198.623296	4	1	peptide	α precursor 1+
ALK[325.13]AWSVAR_DTHK[325.13]SEIAHR	835.920912	599.815286	4	2	peptide	α precursor 2+
ALK[325.13]AWSVAR_DTHK[325.13]SEIAHR	835.920912	400.212616	4	3	peptide	α precursor 3+
ALK[325.13]AWSVAR_DTHK[325.13]SEIAHR	835.920912	1950.029361	4	1	peptide	α long arm 1+
ALK[325.13]AWSVAR_DTHK[325.13]SEIAHR	835.920912	975.518319	4	2	peptide	α long arm 2+
ALK[325.13]AWSVAR_DTHK[325.13]SEIAHR	835.920912	650.681305	4	3	peptide	α long arm 3+
ALK[325.13]AWSVAR_DTHK[325.13]SEIAHR	835.920912	510.257637	4	1	peptide	α b3+
ALK[325.13]AWSVAR_DTHK[325.13]SEIAHR	835.920912	581.294751	4	1	peptide	α b4+
ALK[325.13]AWSVAR_DTHK[325.13]SEIAHR	835.920912	767.374064	4	1	peptide	α b5+
ALK[325.13]AWSVAR_DTHK[325.13]SEIAHR	835.920912	854.406093	4	1	peptide	α b6+
ALK[325.13]AWSVAR_DTHK[325.13]SEIAHR	835.920912	953.474507	4	1	peptide	α b7+
ALK[325.13]AWSVAR_DTHK[325.13]SEIAHR	835.920912	1024.511620	4	1	peptide	α b8+
ALK[325.13]AWSVAR_DTHK[325.13]SEIAHR	835.920912	432.256508	4	1	peptide	α y4+
ALK[325.13]AWSVAR_DTHK[325.13]SEIAHR	835.920912	618.335821	4	1	peptide	α y5+
ALK[325.13]AWSVAR_DTHK[325.13]SEIAHR	835.920912	689.372935	4	1	peptide	α y6+
ALK[325.13]AWSVAR_DTHK[325.13]SEIAHR	835.920912	1014.502118	4	1	peptide	α y7+
ALK[325.13]AWSVAR_DTHK[325.13]SEIAHR	835.920912	1127.586182	4	1	peptide	α y8+
ALK[325.13]AWSVAR_DTHK[325.13]SEIAHR	835.920912	1390.636380	4	1	peptide	β precursor 1+
ALK[325.13]AWSVAR_DTHK[325.13]SEIAHR	835.920912	695.821828	4	2	peptide	β precursor 2+
ALK[325.13]AWSVAR_DTHK[325.13]SEIAHR	835.920912	464.216978	4	3	peptide	β precursor 3+
ALK[325.13]AWSVAR_DTHK[325.13]SEIAHR	835.920912	2142.042445	4	1	peptide	β long arm 1+
ALK[325.13]AWSVAR_DTHK[325.13]SEIAHR	835.920912	1071.524861	4	2	peptide	β long arm 2+
ALK[325.13]AWSVAR_DTHK[325.13]SEIAHR	835.920912	714.685666	4	3	peptide	β long arm 3+
ALK[325.13]AWSVAR_DTHK[325.13]SEIAHR	835.920912	679.269993	4	1	peptide	β b4+
ALK[325.13]AWSVAR_DTHK[325.13]SEIAHR	835.920912	766.302021	4	1	peptide	β b5+
ALK[325.13]AWSVAR_DTHK[325.13]SEIAHR	835.920912	895.344615	4	1	peptide	β b6+
ALK[325.13]AWSVAR_DTHK[325.13]SEIAHR	835.920912	1008.428679	4	1	peptide	β b7+
ALK[325.13]AWSVAR_DTHK[325.13]SEIAHR	835.920912	1079.465792	4	1	peptide	β b8+
ALK[325.13]AWSVAR_DTHK[325.13]SEIAHR	835.920912	1216.524704	4	1	peptide	β b9+
ALK[325.13]AWSVAR_DTHK[325.13]SEIAHR	835.920912	496.299042	4	1	peptide	β y4+
ALK[325.13]AWSVAR_DTHK[325.13]SEIAHR	835.920912	625.341635	4	1	peptide	β y5+
ALK[325.13]AWSVAR_DTHK[325.13]SEIAHR	835.920912	712.373663	4	1	peptide	β y6+
ALK[325.13]AWSVAR_DTHK[325.13]SEIAHR	835.920912	1037.502847	4	1	peptide	β y7+
ALK[325.13]AWSVAR_DTHK[325.13]SEIAHR	835.920912	1174.561758	4	1	peptide	β y8+
ALK[325.13]AWSVAR_DTHK[325.13]SEIAHR	835.920912	1275.609437	4	1	peptide	β y9+
SLGK[325.13]VGTR_LSQK[325.13]FPK	703.371264	1014.523248	4	1	peptide	α precursor 1+
SLGK[325.13]VGTR_LSQK[325.13]FPK	703.371264	507.765262	4	2	peptide	α precursor 2+
SLGK[325.13]VGTR_LSQK[325.13]FPK	703.371264	338.845934	4	3	peptide	α precursor 3+
SLGK[325.13]VGTR_LSQK[325.13]FPK	703.371264	1765.929313	4	1	peptide	α long arm 1+
SLGK[325.13]VGTR_LSQK[325.13]FPK	703.371264	883.468295	4	2	peptide	α long arm 2+
SLGK[325.13]VGTR_LSQK[325.13]FPK	703.371264	589.314622	4	3	peptide	α long arm 3+
SLGK[325.13]VGTR_LSQK[325.13]FPK	703.371264	583.274016	4	1	peptide	α b4+
SLGK[325.13]VGTR_LSQK[325.13]FPK	703.371264	682.342430	4	1	peptide	α b5+
SLGK[325.13]VGTR_LSQK[325.13]FPK	703.371264	739.363893	4	1	peptide	α b6+
SLGK[325.13]VGTR_LSQK[325.13]FPK	703.371264	840.411572	4	1	peptide	α b7+
SLGK[325.13]VGTR_LSQK[325.13]FPK	703.371264	432.256508	4	1	peptide	α y4+
SLGK[325.13]VGTR_LSQK[325.13]FPK	703.371264	757.385691	4	1	peptide	α y5+
SLGK[325.13]VGTR_LSQK[325.13]FPK	703.371264	814.407155	4	1	peptide	α y6+
SLGK[325.13]VGTR_LSQK[325.13]FPK	703.371264	927.491219	4	1	peptide	α y7+
SLGK[325.13]VGTR_LSQK[325.13]FPK	703.371264	1044.537835	4	1	peptide	β precursor 1+
SLGK[325.13]VGTR_LSQK[325.13]FPK	703.371264	522.772556	4	2	peptide	β precursor 2+
SLGK[325.13]VGTR_LSQK[325.13]FPK	703.371264	348.850796	4	3	peptide	β precursor 3+
SLGK[325.13]VGTR_LSQK[325.13]FPK	703.371264	1795.943900	4	1	peptide	β long arm 1+
SLGK[325.13]VGTR_LSQK[325.13]FPK	703.371264	898.475588	4	2	peptide	β long arm 2+
SLGK[325.13]VGTR_LSQK[325.13]FPK	703.371264	599.319484	4	3	peptide	β long arm 3+
SLGK[325.13]VGTR_LSQK[325.13]FPK	703.371264	654.311130	4	1	peptide	β b4+
SLGK[325.13]VGTR_LSQK[325.13]FPK	703.371264	801.379543	4	1	peptide	β b5+
SLGK[325.13]VGTR_LSQK[325.13]FPK	703.371264	898.432307	4	1	peptide	β b6+
SLGK[325.13]VGTR_LSQK[325.13]FPK	703.371264	716.363165	4	1	peptide	β y4+
SLGK[325.13]VGTR_LSQK[325.13]FPK	703.371264	844.421743	4	1	peptide	β y5+
SLGK[325.13]VGTR_LSQK[325.13]FPK	703.371264	931.453771	4	1	peptide	β y6+
SLGK[325.13]VGTR_LC[160.03]VLHEK[325.13]TPVSEK	701.562273	1014.523248	5	1	peptide	α precursor 1+
SLGK[325.13]VGTR_LC[160.03]VLHEK[325.13]TPVSEK	701.562273	507.765262	5	2	peptide	α precursor 2+
SLGK[325.13]VGTR_LC[160.03]VLHEK[325.13]TPVSEK	701.562273	338.845934	5	3	peptide	α precursor 3+
SLGK[325.13]VGTR_LC[160.03]VLHEK[325.13]TPVSEK	701.562273	1765.929313	5	1	peptide	α long arm 1+
SLGK[325.13]VGTR_LC[160.03]VLHEK[325.13]TPVSEK	701.562273	883.468295	5	2	peptide	α long arm 2+
SLGK[325.13]VGTR_LC[160.03]VLHEK[325.13]TPVSEK	701.562273	589.314622	5	3	peptide	α long arm 3+
SLGK[325.13]VGTR_LC[160.03]VLHEK[325.13]TPVSEK	701.562273	583.274016	5	1	peptide	α b4+
SLGK[325.13]VGTR_LC[160.03]VLHEK[325.13]TPVSEK	701.562273	682.342430	5	1	peptide	α b5+
SLGK[325.13]VGTR_LC[160.03]VLHEK[325.13]TPVSEK	701.562273	739.363893	5	1	peptide	α b6+
SLGK[325.13]VGTR_LC[160.03]VLHEK[325.13]TPVSEK	701.562273	840.411572	5	1	peptide	α b7+
SLGK[325.13]VGTR_LC[160.03]VLHEK[325.13]TPVSEK	701.562273	432.256508	5	1	peptide	α y4+
SLGK[325.13]VGTR_LC[160.03]VLHEK[325.13]TPVSEK	701.562273	757.385691	5	1	peptide	α y5+
SLGK[325.13]VGTR_LC[160.03]VLHEK[325.13]TPVSEK	701.562273	814.407155	5	1	peptide	α y6+
SLGK[325.13]VGTR_LC[160.03]VLHEK[325.13]TPVSEK	701.562273	927.491219	5	1	peptide	α y7+
SLGK[325.13]VGTR_LC[160.03]VLHEK[325.13]TPVSEK	701.562273	1736.853512	5	1	peptide	β precursor 1+
SLGK[325.13]VGTR_LC[160.03]VLHEK[325.13]TPVSEK	701.562273	868.930394	5	2	peptide	β precursor 2+
SLGK[325.13]VGTR_LC[160.03]VLHEK[325.13]TPVSEK	701.562273	579.622688	5	3	peptide	β precursor 3+
SLGK[325.13]VGTR_LC[160.03]VLHEK[325.13]TPVSEK	701.562273	2488.259577	5	1	peptide	β long arm 1+
SLGK[325.13]VGTR_LC[160.03]VLHEK[325.13]TPVSEK	701.562273	1244.633427	5	2	peptide	β long arm 2+
SLGK[325.13]VGTR_LC[160.03]VLHEK[325.13]TPVSEK	701.562273	830.091377	5	3	peptide	β long arm 3+
SLGK[325.13]VGTR_LC[160.03]VLHEK[325.13]TPVSEK	701.562273	486.273818	5	1	peptide	β b4+
SLGK[325.13]VGTR_LC[160.03]VLHEK[325.13]TPVSEK	701.562273	623.332730	5	1	peptide	β b5+
SLGK[325.13]VGTR_LC[160.03]VLHEK[325.13]TPVSEK	701.562273	752.375323	5	1	peptide	β b6+
SLGK[325.13]VGTR_LC[160.03]VLHEK[325.13]TPVSEK	701.562273	1077.504507	5	1	peptide	β b7+
SLGK[325.13]VGTR_LC[160.03]VLHEK[325.13]TPVSEK	701.562273	1178.552185	5	1	peptide	β b8+
SLGK[325.13]VGTR_LC[160.03]VLHEK[325.13]TPVSEK	701.562273	1275.604949	5	1	peptide	β b9+
SLGK[325.13]VGTR_LC[160.03]VLHEK[325.13]TPVSEK	701.562273	1374.673363	5	1	peptide	β b10+
SLGK[325.13]VGTR_LC[160.03]VLHEK[325.13]TPVSEK	701.562273	1461.705391	5	1	peptide	β b11+
SLGK[325.13]VGTR_LC[160.03]VLHEK[325.13]TPVSEK	701.562273	1590.747984	5	1	peptide	β b12+
SLGK[325.13]VGTR_LC[160.03]VLHEK[325.13]TPVSEK	701.562273	462.255840	5	1	peptide	β y4+
SLGK[325.13]VGTR_LC[160.03]VLHEK[325.13]TPVSEK	701.562273	559.308604	5	1	peptide	β y5+
SLGK[325.13]VGTR_LC[160.03]VLHEK[325.13]TPVSEK	701.562273	660.356282	5	1	peptide	β y6+
SLGK[325.13]VGTR_LC[160.03]VLHEK[325.13]TPVSEK	701.562273	985.485465	5	1	peptide	β y7+
SLGK[325.13]VGTR_LC[160.03]VLHEK[325.13]TPVSEK	701.562273	1114.528058	5	1	peptide	β y8+
SLGK[325.13]VGTR_LC[160.03]VLHEK[325.13]TPVSEK	701.562273	1251.586970	5	1	peptide	β y9+
SLGK[325.13]VGTR_LC[160.03]VLHEK[325.13]TPVSEK	701.562273	1364.671034	5	1	peptide	β y10+
SLGK[325.13]VGTR_LC[160.03]VLHEK[325.13]TPVSEK	701.562273	1463.739448	5	1	peptide	β y11+
SLGK[325.13]VGTR_LC[160.03]VLHEK[325.13]TPVSEK	701.562273	1623.769448	5	1	peptide	β y12+
LSQK[325.13]FPK_LKEC[160.03]C[160.03]DK[325.13]PLLEK	882.444800	1044.537835	4	1	peptide	α precursor 1+
LSQK[325.13]FPK_LKEC[160.03]C[160.03]DK[325.13]PLLEK	882.444800	522.772556	4	2	peptide	α precursor 2+
LSQK[325.13]FPK_LKEC[160.03]C[160.03]DK[325.13]PLLEK	882.444800	348.850796	4	3	peptide	α precursor 3+
LSQK[325.13]FPK_LKEC[160.03]C[160.03]DK[325.13]PLLEK	882.444800	1795.943900	4	1	peptide	α long arm 1+
LSQK[325.13]FPK_LKEC[160.03]C[160.03]DK[325.13]PLLEK	882.444800	898.475588	4	2	peptide	α long arm 2+
LSQK[325.13]FPK_LKEC[160.03]C[160.03]DK[325.13]PLLEK	882.444800	599.319484	4	3	peptide	α long arm 3+
LSQK[325.13]FPK_LKEC[160.03]C[160.03]DK[325.13]PLLEK	882.444800	654.311130	4	1	peptide	α b4+
LSQK[325.13]FPK_LKEC[160.03]C[160.03]DK[325.13]PLLEK	882.444800	801.379543	4	1	peptide	α b5+
LSQK[325.13]FPK_LKEC[160.03]C[160.03]DK[325.13]PLLEK	882.444800	898.432307	4	1	peptide	α b6+
LSQK[325.13]FPK_LKEC[160.03]C[160.03]DK[325.13]PLLEK	882.444800	716.363165	4	1	peptide	α y4+
LSQK[325.13]FPK_LKEC[160.03]C[160.03]DK[325.13]PLLEK	882.444800	844.421743	4	1	peptide	α y5+
LSQK[325.13]FPK_LKEC[160.03]C[160.03]DK[325.13]PLLEK	882.444800	931.453771	4	1	peptide	α y6+
LSQK[325.13]FPK_LKEC[160.03]C[160.03]DK[325.13]PLLEK	882.444800	1729.814036	4	1	peptide	β precursor 1+
LSQK[325.13]FPK_LKEC[160.03]C[160.03]DK[325.13]PLLEK	882.444800	865.410656	4	2	peptide	β precursor 2+
LSQK[325.13]FPK_LKEC[160.03]C[160.03]DK[325.13]PLLEK	882.444800	577.276196	4	3	peptide	β precursor 3+
LSQK[325.13]FPK_LKEC[160.03]C[160.03]DK[325.13]PLLEK	882.444800	2481.220101	4	1	peptide	β long arm 1+
LSQK[325.13]FPK_LKEC[160.03]C[160.03]DK[325.13]PLLEK	882.444800	1241.113689	4	2	peptide	β long arm 2+
LSQK[325.13]FPK_LKEC[160.03]C[160.03]DK[325.13]PLLEK	882.444800	827.744885	4	3	peptide	β long arm 3+
LSQK[325.13]FPK_LKEC[160.03]C[160.03]DK[325.13]PLLEK	882.444800	531.258897	4	1	peptide	β b4+
LSQK[325.13]FPK_LKEC[160.03]C[160.03]DK[325.13]PLLEK	882.444800	691.288897	4	1	peptide	β b5+
LSQK[325.13]FPK_LKEC[160.03]C[160.03]DK[325.13]PLLEK	882.444800	806.315840	4	1	peptide	β b6+
LSQK[325.13]FPK_LKEC[160.03]C[160.03]DK[325.13]PLLEK	882.444800	1131.445023	4	1	peptide	β b7+
LSQK[325.13]FPK_LKEC[160.03]C[160.03]DK[325.13]PLLEK	882.444800	1228.497787	4	1	peptide	β b8+
LSQK[325.13]FPK_LKEC[160.03]C[160.03]DK[325.13]PLLEK	882.444800	1341.581851	4	1	peptide	β b9+
LSQK[325.13]FPK_LKEC[160.03]C[160.03]DK[325.13]PLLEK	882.444800	1454.665915	4	1	peptide	β b10+
LSQK[325.13]FPK_LKEC[160.03]C[160.03]DK[325.13]PLLEK	882.444800	1583.708508	4	1	peptide	β b11+
LSQK[325.13]FPK_LKEC[160.03]C[160.03]DK[325.13]PLLEK	882.444800	502.323525	4	1	peptide	β y4+
LSQK[325.13]FPK_LKEC[160.03]C[160.03]DK[325.13]PLLEK	882.444800	599.376289	4	1	peptide	β y5+
LSQK[325.13]FPK_LKEC[160.03]C[160.03]DK[325.13]PLLEK	882.444800	924.505472	4	1	peptide	β y6+
LSQK[325.13]FPK_LKEC[160.03]C[160.03]DK[325.13]PLLEK	882.444800	1039.532415	4	1	peptide	β y7+
LSQK[325.13]FPK_LKEC[160.03]C[160.03]DK[325.13]PLLEK	882.444800	1199.562415	4	1	peptide	β y8+
LSQK[325.13]FPK_LKEC[160.03]C[160.03]DK[325.13]PLLEK	882.444800	1359.592415	4	1	peptide	β y9+
LSQK[325.13]FPK_LKEC[160.03]C[160.03]DK[325.13]PLLEK	882.444800	1488.635009	4	1	peptide	β y10+
LSQK[325.13]FPK_LKEC[160.03]C[160.03]DK[325.13]PLLEK	882.444800	1616.729972	4	1	peptide	β y11+
C[160.03]ASIQK[325.13]FGER_VHK[325.13]EC[160.03]C[160.03]HGDLLEC[160.03]ADDR	891.994818	1392.622390	5	1	peptide	α precursor 1+
C[160.03]ASIQK[325.13]FGER_VHK[325.13]EC[160.03]C[160.03]HGDLLEC[160.03]ADDR	891.994818	696.814833	5	2	peptide	α precursor 2+
C[160.03]ASIQK[325.13]FGER_VHK[325.13]EC[160.03]C[160.03]HGDLLEC[160.03]ADDR	891.994818	464.878981	5	3	peptide	α precursor 3+
C[160.03]ASIQK[325.13]FGER_VHK[325.13]EC[160.03]C[160.03]HGDLLEC[160.03]ADDR	891.994818	2144.028455	5	1	peptide	α long arm 1+
C[160.03]ASIQK[325.13]FGER_VHK[325.13]EC[160.03]C[160.03]HGDLLEC[160.03]ADDR	891.994818	1072.517866	5	2	peptide	α long arm 2+
C[160.03]ASIQK[325.13]FGER_VHK[325.13]EC[160.03]C[160.03]HGDLLEC[160.03]ADDR	891.994818	715.347669	5	3	peptide	α long arm 3+
C[160.03]ASIQK[325.13]FGER_VHK[325.13]EC[160.03]C[160.03]HGDLLEC[160.03]ADDR	891.994818	432.190483	5	1	peptide	α b4+
C[160.03]ASIQK[325.13]FGER_VHK[325.13]EC[160.03]C[160.03]HGDLLEC[160.03]ADDR	891.994818	560.249060	5	1	peptide	α b5+
C[160.03]ASIQK[325.13]FGER_VHK[325.13]EC[160.03]C[160.03]HGDLLEC[160.03]ADDR	891.994818	885.378243	5	1	peptide	α b6+
C[160.03]ASIQK[325.13]FGER_VHK[325.13]EC[160.03]C[160.03]HGDLLEC[160.03]ADDR	891.994818	1032.446657	5	1	peptide	α b7+
C[160.03]ASIQK[325.13]FGER_VHK[325.13]EC[160.03]C[160.03]HGDLLEC[160.03]ADDR	891.994818	1089.468121	5	1	peptide	α b8+
C[160.03]ASIQK[325.13]FGER_VHK[325.13]EC[160.03]C[160.03]HGDLLEC[160.03]ADDR	891.994818	1218.510714	5	1	peptide	α b9+
C[160.03]ASIQK[325.13]FGER_VHK[325.13]EC[160.03]C[160.03]HGDLLEC[160.03]ADDR	891.994818	508.251423	5	1	peptide	α y4+
C[160.03]ASIQK[325.13]FGER_VHK[325.13]EC[160.03]C[160.03]HGDLLEC[160.03]ADDR	891.994818	833.380606	5	1	peptide	α y5+
C[160.03]ASIQK[325.13]FGER_VHK[325.13]EC[160.03]C[160.03]HGDLLEC[160.03]ADDR	891.994818	961.439184	5	1	peptide	α y6+
C[160.03]ASIQK[325.13]FGER_VHK[325.13]EC[160.03]C[160.03]HGDLLEC[160.03]ADDR	891.994818	1074.523248	5	1	peptide	α y7+
C[160.03]ASIQK[325.13]FGER_VHK[325.13]EC[160.03]C[160.03]HGDLLEC[160.03]ADDR	891.994818	1161.555276	5	1	peptide	α y8+
C[160.03]ASIQK[325.13]FGER_VHK[325.13]EC[160.03]C[160.03]HGDLLEC[160.03]ADDR	891.994818	1232.592390	5	1	peptide	α y9+
C[160.03]ASIQK[325.13]FGER_VHK[325.13]EC[160.03]C[160.03]HGDLLEC[160.03]ADDR	891.994818	1392.622390	5	1	peptide	α y10+
C[160.03]ASIQK[325.13]FGER_VHK[325.13]EC[160.03]C[160.03]HGDLLEC[160.03]ADDR	891.994818	2310.917094	5	1	peptide	β precursor 1+
C[160.03]ASIQK[325.13]FGER_VHK[325.13]EC[160.03]C[160.03]HGDLLEC[160.03]ADDR	891.994818	1155.962185	5	2	peptide	β precursor 2+
C[160.03]ASIQK[325.13]FGER_VHK[325.13]EC[160.03]C[160.03]HGDLLEC[160.03]ADDR	891.994818	770.977216	5	3	peptide	β precursor 3+
C[160.03]ASIQK[325.13]FGER_VHK[325.13]EC[160.03]C[160.03]HGDLLEC[160.03]ADDR	891.994818	3062.323159	5	1	peptide	β long arm 1+
C[160.03]ASIQK[325.13]FGER_VHK[325.13]EC[160.03]C[160.03]HGDLLEC[160.03]ADDR	891.994818	1531.665218	5	2	peptide	β long arm 2+
C[160.03]ASIQK[325.13]FGER_VHK[325.13]EC[160.03]C[160.03]HGDLLEC[160.03]ADDR	891.994818	1021.445904	5	3	peptide	β long arm 3+
C[160.03]ASIQK[325.13]FGER_VHK[325.13]EC[160.03]C[160.03]HGDLLEC[160.03]ADDR	891.994818	562.263785	5	1	peptide	β b3+
C[160.03]ASIQK[325.13]FGER_VHK[325.13]EC[160.03]C[160.03]HGDLLEC[160.03]ADDR	891.994818	691.306378	5	1	peptide	β b4+
C[160.03]ASIQK[325.13]FGER_VHK[325.13]EC[160.03]C[160.03]HGDLLEC[160.03]ADDR	891.994818	851.336378	5	1	peptide	β b5+
C[160.03]ASIQK[325.13]FGER_VHK[325.13]EC[160.03]C[160.03]HGDLLEC[160.03]ADDR	891.994818	1011.366378	5	1	peptide	β b6+
C[160.03]ASIQK[325.13]FGER_VHK[325.13]EC[160.03]C[160.03]HGDLLEC[160.03]ADDR	891.994818	1148.425290	5	1	peptide	β b7+
C[160.03]ASIQK[325.13]FGER_VHK[325.13]EC[160.03]C[160.03]HGDLLEC[160.03]ADDR	891.994818	1205.446754	5	1	peptide	β b8+
C[160.03]ASIQK[325.13]FGER_VHK[325.13]EC[160.03]C[160.03]HGDLLEC[160.03]ADDR	891.994818	1320.473697	5	1	peptide	β b9+
C[160.03]ASIQK[325.13]FGER_VHK[325.13]EC[160.03]C[160.03]HGDLLEC[160.03]ADDR	891.994818	1433.557761	5	1	peptide	β b10+
C[160.03]ASIQK[325.13]FGER_VHK[325.13]EC[160.03]C[160.03]HGDLLEC[160.03]ADDR	891.994818	1546.641825	5	1	peptide	β b11+
C[160.03]ASIQK[325.13]FGER_VHK[325.13]EC[160.03]C[160.03]HGDLLEC[160.03]ADDR	891.994818	1675.684418	5	1	peptide	β b12+
C[160.03]ASIQK[325.13]FGER_VHK[325.13]EC[160.03]C[160.03]HGDLLEC[160.03]ADDR	891.994818	1835.714418	5	1	peptide	β b13+
C[160.03]ASIQK[325.13]FGER_VHK[325.13]EC[160.03]C[160.03]HGDLLEC[160.03]ADDR	891.994818	1906.751532	5	1	peptide	β b14+
C[160.03]ASIQK[325.13]FGER_VHK[325.13]EC[160.03]C[160.03]HGDLLEC[160.03]ADDR	891.994818	2021.778475	5	1	peptide	β b15+
C[160.03]ASIQK[325.13]FGER_VHK[325.13]EC[160.03]C[160.03]HGDLLEC[160.03]ADDR	891.994818	2136.805418	5	1	peptide	β b16+
C[160.03]ASIQK[325.13]FGER_VHK[325.13]EC[160.03]C[160.03]HGDLLEC[160.03]ADDR	891.994818	405.172838	5	1	peptide	β y3+
C[160.03]ASIQK[325.13]FGER_VHK[325.13]EC[160.03]C[160.03]HGDLLEC[160.03]ADDR	891.994818	476.209952	5	1	peptide	β y4+
C[160.03]ASIQK[325.13]FGER_VHK[325.13]EC[160.03]C[160.03]HGDLLEC[160.03]ADDR	891.994818	636.239952	5	1	peptide	β y5+
C[160.03]ASIQK[325.13]FGER_VHK[325.13]EC[160.03]C[160.03]HGDLLEC[160.03]ADDR	891.994818	765.282545	5	1	peptide	β y6+
C[160.03]ASIQK[325.13]FGER_VHK[325.13]EC[160.03]C[160.03]HGDLLEC[160.03]ADDR	891.994818	878.366609	5	1	peptide	β y7+
C[160.03]ASIQK[325.13]FGER_VHK[325.13]EC[160.03]C[160.03]HGDLLEC[160.03]ADDR	891.994818	991.450673	5	1	peptide	β y8+
C[160.03]ASIQK[325.13]FGER_VHK[325.13]EC[160.03]C[160.03]HGDLLEC[160.03]ADDR	891.994818	1106.477616	5	1	peptide	β y9+
C[160.03]ASIQK[325.13]FGER_VHK[325.13]EC[160.03]C[160.03]HGDLLEC[160.03]ADDR	891.994818	1163.499080	5	1	peptide	β y10+
C[160.03]ASIQK[325.13]FGER_VHK[325.13]EC[160.03]C[160.03]HGDLLEC[160.03]ADDR	891.994818	1300.557992	5	1	peptide	β y11+
C[160.03]ASIQK[325.13]FGER_VHK[325.13]EC[160.03]C[160.03]HGDLLEC[160.03]ADDR	891.994818	1460.587992	5	1	peptide	β y12+
C[160.03]ASIQK[325.13]FGER_VHK[325.13]EC[160.03]C[160.03]HGDLLEC[160.03]ADDR	891.994818	1620.617992	5	1	peptide	β y13+
C[160.03]ASIQK[325.13]FGER_VHK[325.13]EC[160.03]C[160.03]HGDLLEC[160.03]ADDR	891.994818	1749.660585	5	1	peptide	β y14+
C[160.03]ASIQK[325.13]FGER_VHK[325.13]EC[160.03]C[160.03]HGDLLEC[160.03]ADDR	891.994818	2074.789768	5	1	peptide	β y15+
C[160.03]ASIQK[325.13]FGER_VHK[325.13]EC[160.03]C[160.03]HGDLLEC[160.03]ADDR	891.994818	2211.848680	5	1	peptide	β y16+
LAK[325.13]EYEATLEEC[160.03]C[160.03]AK_VHK[325.13]EC[160.03]C[160.03]HGDLLEC[160.03]ADDR	846.870861	2011.862836	6	1	peptide	α precursor 1+
LAK[325.13]EYEATLEEC[160.03]C[160.03]AK_VHK[325.13]EC[160.03]C[160.03]HGDLLEC[160.03]ADDR	846.870861	1006.435056	6	2	peptide	α precursor 2+
LAK[325.13]EYEATLEEC[160.03]C[160.03]AK_VHK[325.13]EC[160.03]C[160.03]HGDLLEC[160.03]ADDR	846.870861	671.292463	6	3	peptide	α precursor 3+
LAK[325.13]EYEATLEEC[160.03]C[160.03]AK_VHK[325.13]EC[160.03]C[160.03]HGDLLEC[160.03]ADDR	846.870861	2763.268901	6	1	peptide	α long arm 1+
LAK[325.13]EYEATLEEC[160.03]C[160.03]AK_VHK[325.13]EC[160.03]C[160.03]HGDLLEC[160.03]ADDR	846.870861	1382.138089	6	2	peptide	α long arm 2+
LAK[325.13]EYEATLEEC[160.03]C[160.03]AK_VHK[325.13]EC[160.03]C[160.03]HGDLLEC[160.03]ADDR	846.870861	921.761151	6	3	peptide	α long arm 3+
LAK[325.13]EYEATLEEC[160.03]C[160.03]AK_VHK[325.13]EC[160.03]C[160.03]HGDLLEC[160.03]ADDR	846.870861	510.257637	6	1	peptide	α b3+
LAK[325.13]EYEATLEEC[160.03]C[160.03]AK_VHK[325.13]EC[160.03]C[160.03]HGDLLEC[160.03]ADDR	846.870861	639.300230	6	1	peptide	α b4+
LAK[325.13]EYEATLEEC[160.03]C[160.03]AK_VHK[325.13]EC[160.03]C[160.03]HGDLLEC[160.03]ADDR	846.870861	802.363559	6	1	peptide	α b5+
LAK[325.13]EYEATLEEC[160.03]C[160.03]AK_VHK[325.13]EC[160.03]C[160.03]HGDLLEC[160.03]ADDR	846.870861	931.406152	6	1	peptide	α b6+
LAK[325.13]EYEATLEEC[160.03]C[160.03]AK_VHK[325.13]EC[160.03]C[160.03]HGDLLEC[160.03]ADDR	846.870861	1002.443266	6	1	peptide	α b7+
LAK[325.13]EYEATLEEC[160.03]C[160.03]AK_VHK[325.13]EC[160.03]C[160.03]HGDLLEC[160.03]ADDR	846.870861	1103.490944	6	1	peptide	α b8+
LAK[325.13]EYEATLEEC[160.03]C[160.03]AK_VHK[325.13]EC[160.03]C[160.03]HGDLLEC[160.03]ADDR	846.870861	1216.575009	6	1	peptide	α b9+
LAK[325.13]EYEATLEEC[160.03]C[160.03]AK_VHK[325.13]EC[160.03]C[160.03]HGDLLEC[160.03]ADDR	846.870861	1345.617602	6	1	peptide	α b10+
LAK[325.13]EYEATLEEC[160.03]C[160.03]AK_VHK[325.13]EC[160.03]C[160.03]HGDLLEC[160.03]ADDR	846.870861	1474.660195	6	1	peptide	α b11+
LAK[325.13]EYEATLEEC[160.03]C[160.03]AK_VHK[325.13]EC[160.03]C[160.03]HGDLLEC[160.03]ADDR	846.870861	1634.690195	6	1	peptide	α b12+
LAK[325.13]EYEATLEEC[160.03]C[160.03]AK_VHK[325.13]EC[160.03]C[160.03]HGDLLEC[160.03]ADDR	846.870861	1794.720195	6	1	peptide	α b13+
LAK[325.13]EYEATLEEC[160.03]C[160.03]AK_VHK[325.13]EC[160.03]C[160.03]HGDLLEC[160.03]ADDR	846.870861	1865.757309	6	1	peptide	α b14+
LAK[325.13]EYEATLEEC[160.03]C[160.03]AK_VHK[325.13]EC[160.03]C[160.03]HGDLLEC[160.03]ADDR	846.870861	538.209918	6	1	peptide	α y4+
LAK[325.13]EYEATLEEC[160.03]C[160.03]AK_VHK[325.13]EC[160.03]C[160.03]HGDLLEC[160.03]ADDR	846.870861	667.252511	6	1	peptide	α y5+
LAK[325.13]EYEATLEEC[160.03]C[160.03]AK_VHK[325.13]EC[160.03]C[160.03]HGDLLEC[160.03]ADDR	846.870861	796.295104	6	1	peptide	α y6+
LAK[325.13]EYEATLEEC[160.03]C[160.03]AK_VHK[325.13]EC[160.03]C[160.03]HGDLLEC[160.03]ADDR	846.870861	909.379168	6	1	peptide	α y7+
LAK[325.13]EYEATLEEC[160.03]C[160.03]AK_VHK[325.13]EC[160.03]C[160.03]HGDLLEC[160.03]ADDR	846.870861	1010.426847	6	1	peptide	α y8+
LAK[325.13]EYEATLEEC[160.03]C[160.03]AK_VHK[325.13]EC[160.03]C[160.03]HGDLLEC[160.03]ADDR	846.870861	1081.463961	6	1	peptide	α y9+
LAK[325.13]EYEATLEEC[160.03]C[160.03]AK_VHK[325.13]EC[160.03]C[160.03]HGDLLEC[160.03]ADDR	846.870861	1210.506554	6	1	peptide	α y10+
LAK[325.13]EYEATLEEC[160.03]C[160.03]AK_VHK[325.13]EC[160.03]C[160.03]HGDLLEC[160.03]ADDR	846.870861	1373.569882	6	1	peptide	α y11+
LAK[325.13]EYEATLEEC[160.03]C[160.03]AK_VHK[325.13]EC[160.03]C[160.03]HGDLLEC[160.03]ADDR	846.870861	1502.612475	6	1	peptide	α y12+
LAK[325.13]EYEATLEEC[160.03]C[160.03]AK_VHK[325.13]EC[160.03]C[160.03]HGDLLEC[160.03]ADDR	846.870861	1827.741659	6	1	peptide	α y13+
LAK[325.13]EYEATLEEC[160.03]C[160.03]AK_VHK[325.13]EC[160.03]C[160.03]HGDLLEC[160.03]ADDR	846.870861	1898.778772	6	1	peptide	α y14+
LAK[325.13]EYEATLEEC[160.03]C[160.03]AK_VHK[325.13]EC[160.03]C[160.03]HGDLLEC[160.03]ADDR	846.870861	2310.917094	6	1	peptide	β precursor 1+
LAK[325.13]EYEATLEEC[160.03]C[160.03]AK_VHK[325.13]EC[160.03]C[160.03]HGDLLEC[160.03]ADDR	846.870861	1155.962185	6	2	peptide	β precursor 2+
LAK[325.13]EYEATLEEC[160.03]C[160.03]AK_VHK[325.13]EC[160.03]C[160.03]HGDLLEC[160.03]ADDR	846.870861	770.977216	6	3	peptide	β precursor 3+
LAK[325.13]EYEATLEEC[160.03]C[160.03]AK_VHK[325.13]EC[160.03]C[160.03]HGDLLEC[160.03]ADDR	846.870861	3062.323159	6	1	peptide	β long arm 1+
LAK[325.13]EYEATLEEC[160.03]C[160.03]AK_VHK[325.13]EC[160.03]C[160.03]HGDLLEC[160.03]ADDR	846.870861	1531.665218	6	2	peptide	β long arm 2+
LAK[325.13]EYEATLEEC[160.03]C[160.03]AK_VHK[325.13]EC[160.03]C[160.03]HGDLLEC[160.03]ADDR	846.870861	1021.445904	6	3	peptide	β long arm 3+
LAK[325.13]EYEATLEEC[160.03]C[160.03]AK_VHK[325.13]EC[160.03]C[160.03]HGDLLEC[160.03]ADDR	846.870861	562.263785	6	1	peptide	β b3+
LAK[325.13]EYEATLEEC[160.03]C[160.03]AK_VHK[325.13]EC[160.03]C[160.03]HGDLLEC[160.03]ADDR	846.870861	691.306378	6	1	peptide	β b4+
LAK[325.13]EYEATLEEC[160.03]C[160.03]AK_VHK[325.13]EC[160.03]C[160.03]HGDLLEC[160.03]ADDR	846.870861	851.336378	6	1	peptide	β b5+
LAK[325.13]EYEATLEEC[160.03]C[160.03]AK_VHK[325.13]EC[160.03]C[160.03]HGDLLEC[160.03]ADDR	846.870861	1011.366378	6	1	peptide	β b6+
LAK[325.13]EYEATLEEC[160.03]C[160.03]AK_VHK[325.13]EC[160.03]C[160.03]HGDLLEC[160.03]ADDR	846.870861	1148.425290	6	1	peptide	β b7+
LAK[325.13]EYEATLEEC[160.03]C[160.03]AK_VHK[325.13]EC[160.03]C[160.03]HGDLLEC[160.03]ADDR	846.870861	1205.446754	6	1	peptide	β b8+
LAK[325.13]EYEATLEEC[160.03]C[160.03]AK_VHK[325.13]EC[160.03]C[160.03]HGDLLEC[160.03]ADDR	846.870861	1320.473697	6	1	peptide	β b9+
LAK[325.13]EYEATLEEC[160.03]C[160.03]AK_VHK[325.13]EC[160.03]C[160.03]HGDLLEC[160.03]ADDR	846.870861	1433.557761	6	1	peptide	β b10+
LAK[325.13]EYEATLEEC[160.03]C[160.03]AK_VHK[325.13]EC[160.03]C[160.03]HGDLLEC[160.03]ADDR	846.870861	1546.641825	6	1	peptide	β b11+
LAK[325.13]EYEATLEEC[160.03]C[160.03]AK_VHK[325.13]EC[160.03]C[160.03]HGDLLEC[160.03]ADDR	846.870861	1675.684418	6	1	peptide	β b12+
LAK[325.13]EYEATLEEC[160.03]C[160.03]AK_VHK[325.13]EC[160.03]C[160.03]HGDLLEC[160.03]ADDR	846.870861	1835.714418	6	1	peptide	β b13+
LAK[325.13]EYEATLEEC[160.03]C[160.03]AK_VHK[325.13]EC[160.03]C[160.03]HGDLLEC[160.03]ADDR	846.870861	1906.751532	6	1	peptide	β b14+
LAK[325.13]EYEATLEEC[160.03]C[160.03]AK_VHK[325.13]EC[160.03]C[160.03]HGDLLEC[160.03]ADDR	846.870861	2021.778475	6	1	peptide	β b15+
LAK[325.13]EYEATLEEC[160.03]C[160.03]AK_VHK[325.13]EC[160.03]C[160.03]HGDLLEC[160.03]ADDR	846.870861	2136.805418	6	1	peptide	β b16+
LAK[325.13]EYEATLEEC[160.03]C[160.03]AK_VHK[325.13]EC[160.03]C[160.03]HGDLLEC[160.03]ADDR	846.870861	405.172838	6	1	peptide	β y3+
LAK[325.13]EYEATLEEC[160.03]C[160.03]AK_VHK[325.13]EC[160.03]C[160.03]HGDLLEC[160.03]ADDR	846.870861	476.209952	6	1	peptide	β y4+
LAK[325.13]EYEATLEEC[160.03]C[160.03]AK_VHK[325.13]EC[160.03]C[160.03]HGDLLEC[160.03]ADDR	846.870861	636.239952	6	1	peptide	β y5+
LAK[325.13]EYEATLEEC[160.03]C[160.03]AK_VHK[325.13]EC[160.03]C[160.03]HGDLLEC[160.03]ADDR	846.870861	765.282545	6	1	peptide	β y6+
LAK[325.13]EYEATLEEC[160.03]C[160.03]AK_VHK[325.13]EC[160.03]C[160.03]HGDLLEC[160.03]ADDR	846.870861	878.366609	6	1	peptide	β y7+
LAK[325.13]EYEATLEEC[160.03]C[160.03]AK_VHK[325.13]EC[160.03]C[160.03]HGDLLEC[160.03]ADDR	846.870861	991.450673	6	1	peptide	β y8+
LAK[325.13]EYEATLEEC[160.03]C[160.03]AK_VHK[325.13]EC[160.03]C[160.03]HGDLLEC[160.03]ADDR	846.870861	1106.477616	6	1	peptide	β y9+
LAK[325.13]EYEATLEEC[160.03]C[160.03]AK_VHK[325.13]EC[160.03]C[160.03]HGDLLEC[160.03]ADDR	846.870861	1163.499080	6	1	peptide	β y10+
LAK[325.13]EYEATLEEC[160.03]C[160.03]AK_VHK[325.13]EC[160.03]C[160.03]HGDLLEC[160.03]ADDR	846.870861	1300.557992	6	1	peptide	β y11+
LAK[325.13]EYEATLEEC[160.03]C[160.03]AK_VHK[325.13]EC[160.03]C[160.03]HGDLLEC[160.03]ADDR	846.870861	1460.587992	6	1	peptide	β y12+
LAK[325.13]EYEATLEEC[160.03]C[160.03]AK_VHK[325.13]EC[160.03]C[160.03]HGDLLEC[160.03]ADDR	846.870861	1620.617992	6	1	peptide	β y13+
LAK[325.13]EYEATLEEC[160.03]C[160.03]AK_VHK[325.13]EC[160.03]C[160.03]HGDLLEC[160.03]ADDR	846.870861	1749.660585	6	1	peptide	β y14+
LAK[325.13]EYEATLEEC[160.03]C[160.03]AK_VHK[325.13]EC[160.03]C[160.03]HGDLLEC[160.03]ADDR	846.870861	2074.789768	6	1	peptide	β y15+
LAK[325.13]EYEATLEEC[160.03]C[160.03]AK_VHK[325.13]EC[160.03]C[160.03]HGDLLEC[160.03]ADDR	846.870861	2211.848680	6	1	peptide	β y16+
LAK[325.13]EYEATLEEC[160.03]C[160.03]AK_VHK[325.13]EC[160.03]C[160.03]HGDLLEC[160.03]ADDRADLAK	1115.699617	2011.862836	5	1	peptide	α precursor 1+
LAK[325.13]EYEATLEEC[160.03]C[160.03]AK_VHK[325.13]EC[160.03]C[160.03]HGDLLEC[160.03]ADDRADLAK	1115.699617	1006.435056	5	2	peptide	α precursor 2+
LAK[325.13]EYEATLEEC[160.03]C[160.03]AK_VHK[325.13]EC[160.03]C[160.03]HGDLLEC[160.03]ADDRADLAK	1115.699617	671.292463	5	3	peptide	α precursor 3+
LAK[325.13]EYEATLEEC[160.03]C[160.03]AK_VHK[325.13]EC[160.03]C[160.03]HGDLLEC[160.03]ADDRADLAK	1115.699617	2763.268901	5	1	peptide	α long arm 1+
LAK[325.13]EYEATLEEC[160.03]C[160.03]AK_VHK[325.13]EC[160.03]C[160.03]HGDLLEC[160.03]ADDRADLAK	1115.699617	1382.138089	5	2	peptide	α long arm 2+
LAK[325.13]EYEATLEEC[160.03]C[160.03]AK_VHK[325.13]EC[160.03]C[160.03]HGDLLEC[160.03]ADDRADLAK	1115.699617	921.761151	5	3	peptide	α long arm 3+
LAK[325.13]EYEATLEEC[160.03]C[160.03]AK_VHK[325.13]EC[160.03]C[160.03]HGDLLEC[160.03]ADDRADLAK	1115.699617	510.257637	5	1	peptide	α b3+
LAK[325.13]EYEATLEEC[160.03]C[160.03]AK_VHK[325.13]EC[160.03]C[160.03]HGDLLEC[160.03]ADDRADLAK	1115.699617	639.300230	5	1	peptide	α b4+
LAK[325.13]EYEATLEEC[160.03]C[160.03]AK_VHK[325.13]EC[160.03]C[160.03]HGDLLEC[160.03]ADDRADLAK	1115.699617	802.363559	5	1	peptide	α b5+
LAK[325.13]EYEATLEEC[160.03]C[160.03]AK_VHK[325.13]EC[160.03]C[160.03]HGDLLEC[160.03]ADDRADLAK	1115.699617	931.406152	5	1	peptide	α b6+
LAK[325.13]EYEATLEEC[160.03]C[160.03]AK_VHK[325.13]EC[160.03]C[160.03]HGDLLEC[160.03]ADDRADLAK	1115.699617	1002.443266	5	1	peptide	α b7+
LAK[325.13]EYEATLEEC[160.03]C[160.03]AK_VHK[325.13]EC[160.03]C[160.03]HGDLLEC[160.03]ADDRADLAK	1115.699617	1103.490944	5	1	peptide	α b8+
LAK[325.13]EYEATLEEC[160.03]C[160.03]AK_VHK[325.13]EC[160.03]C[160.03]HGDLLEC[160.03]ADDRADLAK	1115.699617	1216.575009	5	1	peptide	α b9+
LAK[325.13]EYEATLEEC[160.03]C[160.03]AK_VHK[325.13]EC[160.03]C[160.03]HGDLLEC[160.03]ADDRADLAK	1115.699617	1345.617602	5	1	peptide	α b10+
LAK[325.13]EYEATLEEC[160.03]C[160.03]AK_VHK[325.13]EC[160.03]C[160.03]HGDLLEC[160.03]ADDRADLAK	1115.699617	1474.660195	5	1	peptide	α b11+
LAK[325.13]EYEATLEEC[160.03]C[160.03]AK_VHK[325.13]EC[160.03]C[160.03]HGDLLEC[160.03]ADDRADLAK	1115.699617	1634.690195	5	1	peptide	α b12+
LAK[325.13]EYEATLEEC[160.03]C[160.03]AK_VHK[325.13]EC[160.03]C[160.03]HGDLLEC[160.03]ADDRADLAK	1115.699617	1794.720195	5	1	peptide	α b13+
LAK[325.13]EYEATLEEC[160.03]C[160.03]AK_VHK[325.13]EC[160.03]C[160.03]HGDLLEC[160.03]ADDRADLAK	1115.699617	1865.757309	5	1	peptide	α b14+
LAK[325.13]EYEATLEEC[160.03]C[160.03]AK_VHK[325.13]EC[160.03]C[160.03]HGDLLEC[160.03]ADDRADLAK	1115.699617	538.209918	5	1	peptide	α y4+
LAK[325.13]EYEATLEEC[160.03]C[160.03]AK_VHK[325.13]EC[160.03]C[160.03]HGDLLEC[160.03]ADDRADLAK	1115.699617	667.252511	5	1	peptide	α y5+
LAK[325.13]EYEATLEEC[160.03]C[160.03]AK_VHK[325.13]EC[160.03]C[160.03]HGDLLEC[160.03]ADDRADLAK	1115.699617	796.295104	5	1	peptide	α y6+
LAK[325.13]EYEATLEEC[160.03]C[160.03]AK_VHK[325.13]EC[160.03]C[160.03]HGDLLEC[160.03]ADDRADLAK	1115.699617	909.379168	5	1	peptide	α y7+
LAK[325.13]EYEATLEEC[160.03]C[160.03]AK_VHK[325.13]EC[160.03]C[160.03]HGDLLEC[160.03]ADDRADLAK	1115.699617	1010.426847	5	1	peptide	α y8+
LAK[325.13]EYEATLEEC[160.03]C[160.03]AK_VHK[325.13]EC[160.03]C[160.03]HGDLLEC[160.03]ADDRADLAK	1115.699617	1081.463961	5	1	peptide	α y9+
LAK[325.13]EYEATLEEC[160.03]C[160.03]AK_VHK[325.13]EC[160.03]C[160.03]HGDLLEC[160.03]ADDRADLAK	1115.699617	1210.506554	5	1	peptide	α y10+
LAK[325.13]EYEATLEEC[160.03]C[160.03]AK_VHK[325.13]EC[160.03]C[160.03]HGDLLEC[160.03]ADDRADLAK	1115.699617	1373.569882	5	1	peptide	α y11+
LAK[325.13]EYEATLEEC[160.03]C[160.03]AK_VHK[325.13]EC[160.03]C[160.03]HGDLLEC[160.03]ADDRADLAK	1115.699617	1502.612475	5	1	peptide	α y12+
LAK[325.13]EYEATLEEC[160.03]C[160.03]AK_VHK[325.13]EC[160.03]C[160.03]HGDLLEC[160.03]ADDRADLAK	1115.699617	1827.741659	5	1	peptide	α y13+
LAK[325.13]EYEATLEEC[160.03]C[160.03]AK_VHK[325.13]EC[160.03]C[160.03]HGDLLEC[160.03]ADDRADLAK	1115.699617	1898.778772	5	1	peptide	α y14+
LAK[325.13]EYEATLEEC[160.03]C[160.03]AK_VHK[325.13]EC[160.03]C[160.03]HGDLLEC[160.03]ADDRADLAK	1115.699617	2809.197292	5	1	peptide	β precursor 1+
LAK[325.13]EYEATLEEC[160.03]C[160.03]AK_VHK[325.13]EC[160.03]C[160.03]HGDLLEC[160.03]ADDRADLAK	1115.699617	1405.102284	5	2	peptide	β precursor 2+
LAK[325.13]EYEATLEEC[160.03]C[160.03]AK_VHK[325.13]EC[160.03]C[160.03]HGDLLEC[160.03]ADDRADLAK	1115.699617	937.070615	5	3	peptide	β precursor 3+
LAK[325.13]EYEATLEEC[160.03]C[160.03]AK_VHK[325.13]EC[160.03]C[160.03]HGDLLEC[160.03]ADDRADLAK	1115.699617	3560.603357	5	1	peptide	β long arm 1+
LAK[325.13]EYEATLEEC[160.03]C[160.03]AK_VHK[325.13]EC[160.03]C[160.03]HGDLLEC[160.03]ADDRADLAK	1115.699617	1780.805317	5	2	peptide	β long arm 2+
LAK[325.13]EYEATLEEC[160.03]C[160.03]AK_VHK[325.13]EC[160.03]C[160.03]HGDLLEC[160.03]ADDRADLAK	1115.699617	1187.539303	5	3	peptide	β long arm 3+
LAK[325.13]EYEATLEEC[160.03]C[160.03]AK_VHK[325.13]EC[160.03]C[160.03]HGDLLEC[160.03]ADDRADLAK	1115.699617	562.263785	5	1	peptide	β b3+
LAK[325.13]EYEATLEEC[160.03]C[160.03]AK_VHK[325.13]EC[160.03]C[160.03]HGDLLEC[160.03]ADDRADLAK	1115.699617	691.306378	5	1	peptide	β b4+
LAK[325.13]EYEATLEEC[160.03]C[160.03]AK_VHK[325.13]EC[160.03]C[160.03]HGDLLEC[160.03]ADDRADLAK	1115.699617	851.336378	5	1	peptide	β b5+
LAK[325.13]EYEATLEEC[160.03]C[160.03]AK_VHK[325.13]EC[160.03]C[160.03]HGDLLEC[160.03]ADDRADLAK	1115.699617	1011.366378	5	1	peptide	β b6+
LAK[325.13]EYEATLEEC[160.03]C[160.03]AK_VHK[325.13]EC[160.03]C[160.03]HGDLLEC[160.03]ADDRADLAK	1115.699617	1148.425290	5	1	peptide	β b7+
LAK[325.13]EYEATLEEC[160.03]C[160.03]AK_VHK[325.13]EC[160.03]C[160.03]HGDLLEC[160.03]ADDRADLAK	1115.699617	1205.446754	5	1	peptide	β b8+
LAK[325.13]EYEATLEEC[160.03]C[160.03]AK_VHK[325.13]EC[160.03]C[160.03]HGDLLEC[160.03]ADDRADLAK	1115.699617	1320.473697	5	1	peptide	β b9+
LAK[325.13]EYEATLEEC[160.03]C[160.03]AK_VHK[325.13]EC[160.03]C[160.03]HGDLLEC[160.03]ADDRADLAK	1115.699617	1433.557761	5	1	peptide	β b10+
LAK[325.13]EYEATLEEC[160.03]C[160.03]AK_VHK[325.13]EC[160.03]C[160.03]HGDLLEC[160.03]ADDRADLAK	1115.699617	1546.641825	5	1	peptide	β b11+
LAK[325.13]EYEATLEEC[160.03]C[160.03]AK_VHK[325.13]EC[160.03]C[160.03]HGDLLEC[160.03]ADDRADLAK	1115.699617	1675.684418	5	1	peptide	β b12+
LAK[325.13]EYEATLEEC[160.03]C[160.03]AK_VHK[325.13]EC[160.03]C[160.03]HGDLLEC[160.03]ADDRADLAK	1115.699617	1835.714418	5	1	peptide	β b13+
LAK[325.13]EYEATLEEC[160.03]C[160.03]AK_VHK[325.13]EC[160.03]C[160.03]HGDLLEC[160.03]ADDRADLAK	1115.699617	1906.751532	5	1	peptide	β b14+
LAK[325.13]EYEATLEEC[160.03]C[160.03]AK_VHK[325.13]EC[160.03]C[160.03]HGDLLEC[160.03]ADDRADLAK	1115.699617	2021.778475	5	1	peptide	β b15+
LAK[325.13]EYEATLEEC[160.03]C[160.03]AK_VHK[325.13]EC[160.03]C[160.03]HGDLLEC[160.03]ADDRADLAK	1115.699617	2136.805418	5	1	peptide	β b16+
LAK[325.13]EYEATLEEC[160.03]C[160.03]AK_VHK[325.13]EC[160.03]C[160.03]HGDLLEC[160.03]ADDRADLAK	1115.699617	2292.906529	5	1	peptide	β b17+
LAK[325.13]EYEATLEEC[160.03]C[160.03]AK_VHK[325.13]EC[160.03]C[160.03]HGDLLEC[160.03]ADDRADLAK	1115.699617	2363.943643	5	1	peptide	β b18+
LAK[325.13]EYEATLEEC[160.03]C[160.03]AK_VHK[325.13]EC[160.03]C[160.03]HGDLLEC[160.03]ADDRADLAK	1115.699617	2478.970586	5	1	peptide	β b19+
LAK[325.13]EYEATLEEC[160.03]C[160.03]AK_VHK[325.13]EC[160.03]C[160.03]HGDLLEC[160.03]ADDRADLAK	1115.699617	2592.054650	5	1	peptide	β b20+
LAK[325.13]EYEATLEEC[160.03]C[160.03]AK_VHK[325.13]EC[160.03]C[160.03]HGDLLEC[160.03]ADDRADLAK	1115.699617	2663.091764	5	1	peptide	β b21+
LAK[325.13]EYEATLEEC[160.03]C[160.03]AK_VHK[325.13]EC[160.03]C[160.03]HGDLLEC[160.03]ADDRADLAK	1115.699617	446.260925	5	1	peptide	β y4+
LAK[325.13]EYEATLEEC[160.03]C[160.03]AK_VHK[325.13]EC[160.03]C[160.03]HGDLLEC[160.03]ADDRADLAK	1115.699617	517.298039	5	1	peptide	β y5+
LAK[325.13]EYEATLEEC[160.03]C[160.03]AK_VHK[325.13]EC[160.03]C[160.03]HGDLLEC[160.03]ADDRADLAK	1115.699617	673.399150	5	1	peptide	β y6+
LAK[325.13]EYEATLEEC[160.03]C[160.03]AK_VHK[325.13]EC[160.03]C[160.03]HGDLLEC[160.03]ADDRADLAK	1115.699617	788.426093	5	1	peptide	β y7+
LAK[325.13]EYEATLEEC[160.03]C[160.03]AK_VHK[325.13]EC[160.03]C[160.03]HGDLLEC[160.03]ADDRADLAK	1115.699617	903.453036	5	1	peptide	β y8+
LAK[325.13]EYEATLEEC[160.03]C[160.03]AK_VHK[325.13]EC[160.03]C[160.03]HGDLLEC[160.03]ADDRADLAK	1115.699617	974.490150	5	1	peptide	β y9+
LAK[325.13]EYEATLEEC[160.03]C[160.03]AK_VHK[325.13]EC[160.03]C[160.03]HGDLLEC[160.03]ADDRADLAK	1115.699617	1134.520150	5	1	peptide	β y10+
LAK[325.13]EYEATLEEC[160.03]C[160.03]AK_VHK[325.13]EC[160.03]C[160.03]HGDLLEC[160.03]ADDRADLAK	1115.699617	1263.562743	5	1	peptide	β y11+
LAK[325.13]EYEATLEEC[160.03]C[160.03]AK_VHK[325.13]EC[160.03]C[160.03]HGDLLEC[160.03]ADDRADLAK	1115.699617	1376.646807	5	1	peptide	β y12+
LAK[325.13]EYEATLEEC[160.03]C[160.03]AK_VHK[325.13]EC[160.03]C[160.03]HGDLLEC[160.03]ADDRADLAK	1115.699617	1489.730871	5	1	peptide	β y13+
LAK[325.13]EYEATLEEC[160.03]C[160.03]AK_VHK[325.13]EC[160.03]C[160.03]HGDLLEC[160.03]ADDRADLAK	1115.699617	1604.757814	5	1	peptide	β y14+
LAK[325.13]EYEATLEEC[160.03]C[160.03]AK_VHK[325.13]EC[160.03]C[160.03]HGDLLEC[160.03]ADDRADLAK	1115.699617	1661.779278	5	1	peptide	β y15+
LAK[325.13]EYEATLEEC[160.03]C[160.03]AK_VHK[325.13]EC[160.03]C[160.03]HGDLLEC[160.03]ADDRADLAK	1115.699617	1798.838190	5	1	peptide	β y16+
LAK[325.13]EYEATLEEC[160.03]C[160.03]AK_VHK[325.13]EC[160.03]C[160.03]HGDLLEC[160.03]ADDRADLAK	1115.699617	1958.868190	5	1	peptide	β y17+
LAK[325.13]EYEATLEEC[160.03]C[160.03]AK_VHK[325.13]EC[160.03]C[160.03]HGDLLEC[160.03]ADDRADLAK	1115.699617	2118.898190	5	1	peptide	β y18+
LAK[325.13]EYEATLEEC[160.03]C[160.03]AK_VHK[325.13]EC[160.03]C[160.03]HGDLLEC[160.03]ADDRADLAK	1115.699617	2247.940783	5	1	peptide	β y19+
LAK[325.13]EYEATLEEC[160.03]C[160.03]AK_VHK[325.13]EC[160.03]C[160.03]HGDLLEC[160.03]ADDRADLAK	1115.699617	2573.069966	5	1	peptide	β y20+
LAK[325.13]EYEATLEEC[160.03]C[160.03]AK_VHK[325.13]EC[160.03]C[160.03]HGDLLEC[160.03]ADDRADLAK	1115.699617	2710.128878	5	1	peptide	β y21+
ALK[325.13]AWSVAR_VHK[325.13]EC[160.03]C[160.03]HGDLLEC[160.03]ADDR	853.194999	1198.623296	5	1	peptide	α precursor 1+
ALK[325.13]AWSVAR_VHK[325.13]EC[160.03]C[160.03]HGDLLEC[160.03]ADDR	853.194999	599.815286	5	2	peptide	α precursor 2+
ALK[325.13]AWSVAR_VHK[325.13]EC[160.03]C[160.03]HGDLLEC[160.03]ADDR	853.194999	400.212616	5	3	peptide	α precursor 3+
ALK[325.13]AWSVAR_VHK[325.13]EC[160.03]C[160.03]HGDLLEC[160.03]ADDR	853.194999	1950.029361	5	1	peptide	α long arm 1+
ALK[325.13]AWSVAR_VHK[325.13]EC[160.03]C[160.03]HGDLLEC[160.03]ADDR	853.194999	975.518319	5	2	peptide	α long arm 2+
ALK[325.13]AWSVAR_VHK[325.13]EC[160.03]C[160.03]HGDLLEC[160.03]ADDR	853.194999	650.681305	5	3	peptide	α long arm 3+
ALK[325.13]AWSVAR_VHK[325.13]EC[160.03]C[160.03]HGDLLEC[160.03]ADDR	853.194999	510.257637	5	1	peptide	α b3+
ALK[325.13]AWSVAR_VHK[325.13]EC[160.03]C[160.03]HGDLLEC[160.03]ADDR	853.194999	581.294751	5	1	peptide	α b4+
ALK[325.13]AWSVAR_VHK[325.13]EC[160.03]C[160.03]HGDLLEC[160.03]ADDR	853.194999	767.374064	5	1	peptide	α b5+
ALK[325.13]AWSVAR_VHK[325.13]EC[160.03]C[160.03]HGDLLEC[160.03]ADDR	853.194999	854.406093	5	1	peptide	α b6+
ALK[325.13]AWSVAR_VHK[325.13]EC[160.03]C[160.03]HGDLLEC[160.03]ADDR	853.194999	953.474507	5	1	peptide	α b7+
ALK[325.13]AWSVAR_VHK[325.13]EC[160.03]C[160.03]HGDLLEC[160.03]ADDR	853.194999	1024.511620	5	1	peptide	α b8+
ALK[325.13]AWSVAR_VHK[325.13]EC[160.03]C[160.03]HGDLLEC[160.03]ADDR	853.194999	432.256508	5	1	peptide	α y4+
ALK[325.13]AWSVAR_VHK[325.13]EC[160.03]C[160.03]HGDLLEC[160.03]ADDR	853.194999	618.335821	5	1	peptide	α y5+
ALK[325.13]AWSVAR_VHK[325.13]EC[160.03]C[160.03]HGDLLEC[160.03]ADDR	853.194999	689.372935	5	1	peptide	α y6+
ALK[325.13]AWSVAR_VHK[325.13]EC[160.03]C[160.03]HGDLLEC[160.03]ADDR	853.194999	1014.502118	5	1	peptide	α y7+
ALK[325.13]AWSVAR_VHK[325.13]EC[160.03]C[160.03]HGDLLEC[160.03]ADDR	853.194999	1127.586182	5	1	peptide	α y8+
ALK[325.13]AWSVAR_VHK[325.13]EC[160.03]C[160.03]HGDLLEC[160.03]ADDR	853.194999	2310.917094	5	1	peptide	β precursor 1+
ALK[325.13]AWSVAR_VHK[325.13]EC[160.03]C[160.03]HGDLLEC[160.03]ADDR	853.194999	1155.962185	5	2	peptide	β precursor 2+
ALK[325.13]AWSVAR_VHK[325.13]EC[160.03]C[160.03]HGDLLEC[160.03]ADDR	853.194999	770.977216	5	3	peptide	β precursor 3+
ALK[325.13]AWSVAR_VHK[325.13]EC[160.03]C[160.03]HGDLLEC[160.03]ADDR	853.194999	3062.323159	5	1	peptide	β long arm 1+
ALK[325.13]AWSVAR_VHK[325.13]EC[160.03]C[160.03]HGDLLEC[160.03]ADDR	853.194999	1531.665218	5	2	peptide	β long arm 2+
ALK[325.13]AWSVAR_VHK[325.13]EC[160.03]C[160.03]HGDLLEC[160.03]ADDR	853.194999	1021.445904	5	3	peptide	β long arm 3+
ALK[325.13]AWSVAR_VHK[325.13]EC[160.03]C[160.03]HGDLLEC[160.03]ADDR	853.194999	562.263785	5	1	peptide	β b3+
ALK[325.13]AWSVAR_VHK[325.13]EC[160.03]C[160.03]HGDLLEC[160.03]ADDR	853.194999	691.306378	5	1	peptide	β b4+
ALK[325.13]AWSVAR_VHK[325.13]EC[160.03]C[160.03]HGDLLEC[160.03]ADDR	853.194999	851.336378	5	1	peptide	β b5+
ALK[325.13]AWSVAR_VHK[325.13]EC[160.03]C[160.03]HGDLLEC[160.03]ADDR	853.194999	1011.366378	5	1	peptide	β b6+
ALK[325.13]AWSVAR_VHK[325.13]EC[160.03]C[160.03]HGDLLEC[160.03]ADDR	853.194999	1148.425290	5	1	peptide	β b7+
ALK[325.13]AWSVAR_VHK[325.13]EC[160.03]C[160.03]HGDLLEC[160.03]ADDR	853.194999	1205.446754	5	1	peptide	β b8+
ALK[325.13]AWSVAR_VHK[325.13]EC[160.03]C[160.03]HGDLLEC[160.03]ADDR	853.194999	1320.473697	5	1	peptide	β b9+
ALK[325.13]AWSVAR_VHK[325.13]EC[160.03]C[160.03]HGDLLEC[160.03]ADDR	853.194999	1433.557761	5	1	peptide	β b10+
ALK[325.13]AWSVAR_VHK[325.13]EC[160.03]C[160.03]HGDLLEC[160.03]ADDR	853.194999	1546.641825	5	1	peptide	β b11+
ALK[325.13]AWSVAR_VHK[325.13]EC[160.03]C[160.03]HGDLLEC[160.03]ADDR	853.194999	1675.684418	5	1	peptide	β b12+
ALK[325.13]AWSVAR_VHK[325.13]EC[160.03]C[160.03]HGDLLEC[160.03]ADDR	853.194999	1835.714418	5	1	peptide	β b13+
ALK[325.13]AWSVAR_VHK[325.13]EC[160.03]C[160.03]HGDLLEC[160.03]ADDR	853.194999	1906.751532	5	1	peptide	β b14+
ALK[325.13]AWSVAR_VHK[325.13]EC[160.03]C[160.03]HGDLLEC[160.03]ADDR	853.194999	2021.778475	5	1	peptide	β b15+
ALK[325.13]AWSVAR_VHK[325.13]EC[160.03]C[160.03]HGDLLEC[160.03]ADDR	853.194999	2136.805418	5	1	peptide	β b16+
ALK[325.13]AWSVAR_VHK[325.13]EC[160.03]C[160.03]HGDLLEC[160.03]ADDR	853.194999	405.172838	5	1	peptide	β y3+
ALK[325.13]AWSVAR_VHK[325.13]EC[160.03]C[160.03]HGDLLEC[160.03]ADDR	853.194999	476.209952	5	1	peptide	β y4+
ALK[325.13]AWSVAR_VHK[325.13]EC[160.03]C[160.03]HGDLLEC[160.03]ADDR	853.194999	636.239952	5	1	peptide	β y5+
ALK[325.13]AWSVAR_VHK[325.13]EC[160.03]C[160.03]HGDLLEC[160.03]ADDR	853.194999	765.282545	5	1	peptide	β y6+
ALK[325.13]AWSVAR_VHK[325.13]EC[160.03]C[160.03]HGDLLEC[160.03]ADDR	853.194999	878.366609	5	1	peptide	β y7+
ALK[325.13]AWSVAR_VHK[325.13]EC[160.03]C[160.03]HGDLLEC[160.03]ADDR	853.194999	991.450673	5	1	peptide	β y8+
ALK[325.13]AWSVAR_VHK[325.13]EC[160.03]C[160.03]HGDLLEC[160.03]ADDR	853.194999	1106.477616	5	1	peptide	β y9+
ALK[325.13]AWSVAR_VHK[325.13]EC[160.03]C[160.03]HGDLLEC[160.03]ADDR	853.194999	1163.499080	5	1	peptide	β y10+
ALK[325.13]AWSVAR_VHK[325.13]EC[160.03]C[160.03]HGDLLEC[160.03]ADDR	853.194999	1300.557992	5	1	peptide	β y11+
ALK[325.13]AWSVAR_VHK[325.13]EC[160.03]C[160.03]HGDLLEC[160.03]ADDR	853.194999	1460.587992	5	1	peptide	β y12+
ALK[325.13]AWSVAR_VHK[325.13]EC[160.03]C[160.03]HGDLLEC[160.03]ADDR	853.194999	1620.617992	5	1	peptide	β y13+
ALK[325.13]AWSVAR_VHK[325.13]EC[160.03]C[160.03]HGDLLEC[160.03]ADDR	853.194999	1749.660585	5	1	peptide	β y14+
ALK[325.13]AWSVAR_VHK[325.13]EC[160.03]C[160.03]HGDLLEC[160.03]ADDR	853.194999	2074.789768	5	1	peptide	β y15+
ALK[325.13]AWSVAR_VHK[325.13]EC[160.03]C[160.03]HGDLLEC[160.03]ADDR	853.194999	2211.848680	5	1	peptide	β y16+
VTK[325.13]C[160.03]C[160.03]TESLVNR_LAK[325.13]EYEATLEEC[160.03]C[160.03]AK	1107.758024	1663.741933	4	1	peptide	α precursor 1+
VTK[325.13]C[160.03]C[160.03]TESLVNR_LAK[325.13]EYEATLEEC[160.03]C[160.03]AK	1107.758024	832.374605	4	2	peptide	α precursor 2+
VTK[325.13]C[160.03]C[160.03]TESLVNR_LAK[325.13]EYEATLEEC[160.03]C[160.03]AK	1107.758024	555.252162	4	3	peptide	α precursor 3+
VTK[325.13]C[160.03]C[160.03]TESLVNR_LAK[325.13]EYEATLEEC[160.03]C[160.03]AK	1107.758024	2415.147998	4	1	peptide	α long arm 1+
VTK[325.13]C[160.03]C[160.03]TESLVNR_LAK[325.13]EYEATLEEC[160.03]C[160.03]AK	1107.758024	1208.077637	4	2	peptide	α long arm 2+
VTK[325.13]C[160.03]C[160.03]TESLVNR_LAK[325.13]EYEATLEEC[160.03]C[160.03]AK	1107.758024	805.720850	4	3	peptide	α long arm 3+
VTK[325.13]C[160.03]C[160.03]TESLVNR_LAK[325.13]EYEATLEEC[160.03]C[160.03]AK	1107.758024	526.252552	4	1	peptide	α b3+
VTK[325.13]C[160.03]C[160.03]TESLVNR_LAK[325.13]EYEATLEEC[160.03]C[160.03]AK	1107.758024	686.282552	4	1	peptide	α b4+
VTK[325.13]C[160.03]C[160.03]TESLVNR_LAK[325.13]EYEATLEEC[160.03]C[160.03]AK	1107.758024	846.312552	4	1	peptide	α b5+
VTK[325.13]C[160.03]C[160.03]TESLVNR_LAK[325.13]EYEATLEEC[160.03]C[160.03]AK	1107.758024	947.360230	4	1	peptide	α b6+
VTK[325.13]C[160.03]C[160.03]TESLVNR_LAK[325.13]EYEATLEEC[160.03]C[160.03]AK	1107.758024	1076.402824	4	1	peptide	α b7+
VTK[325.13]C[160.03]C[160.03]TESLVNR_LAK[325.13]EYEATLEEC[160.03]C[160.03]AK	1107.758024	1163.434852	4	1	peptide	α b8+
VTK[325.13]C[160.03]C[160.03]TESLVNR_LAK[325.13]EYEATLEEC[160.03]C[160.03]AK	1107.758024	1276.518916	4	1	peptide	α b9+
VTK[325.13]C[160.03]C[160.03]TESLVNR_LAK[325.13]EYEATLEEC[160.03]C[160.03]AK	1107.758024	1375.587330	4	1	peptide	α b10+
VTK[325.13]C[160.03]C[160.03]TESLVNR_LAK[325.13]EYEATLEEC[160.03]C[160.03]AK	1107.758024	1489.630257	4	1	peptide	α b11+
VTK[325.13]C[160.03]C[160.03]TESLVNR_LAK[325.13]EYEATLEEC[160.03]C[160.03]AK	1107.758024	501.314358	4	1	peptide	α y4+
VTK[325.13]C[160.03]C[160.03]TESLVNR_LAK[325.13]EYEATLEEC[160.03]C[160.03]AK	1107.758024	588.346386	4	1	peptide	α y5+
VTK[325.13]C[160.03]C[160.03]TESLVNR_LAK[325.13]EYEATLEEC[160.03]C[160.03]AK	1107.758024	717.388979	4	1	peptide	α y6+
VTK[325.13]C[160.03]C[160.03]TESLVNR_LAK[325.13]EYEATLEEC[160.03]C[160.03]AK	1107.758024	818.436658	4	1	peptide	α y7+
VTK[325.13]C[160.03]C[160.03]TESLVNR_LAK[325.13]EYEATLEEC[160.03]C[160.03]AK	1107.758024	978.466658	4	1	peptide	α y8+
VTK[325.13]C[160.03]C[160.03]TESLVNR_LAK[325.13]EYEATLEEC[160.03]C[160.03]AK	1107.758024	1138.496658	4	1	peptide	α y9+
VTK[325.13]C[160.03]C[160.03]TESLVNR_LAK[325.13]EYEATLEEC[160.03]C[160.03]AK	1107.758024	1463.625841	4	1	peptide	α y10+
VTK[325.13]C[160.03]C[160.03]TESLVNR_LAK[325.13]EYEATLEEC[160.03]C[160.03]AK	1107.758024	1564.673519	4	1	peptide	α y11+
VTK[325.13]C[160.03]C[160.03]TESLVNR_LAK[325.13]EYEATLEEC[160.03]C[160.03]AK	1107.758024	2011.862836	4	1	peptide	β precursor 1+
VTK[325.13]C[160.03]C[160.03]TESLVNR_LAK[325.13]EYEATLEEC[160.03]C[160.03]AK	1107.758024	1006.435056	4	2	peptide	β precursor 2+
VTK[325.13]C[160.03]C[160.03]TESLVNR_LAK[325.13]EYEATLEEC[160.03]C[160.03]AK	1107.758024	671.292463	4	3	peptide	β precursor 3+
VTK[325.13]C[160.03]C[160.03]TESLVNR_LAK[325.13]EYEATLEEC[160.03]C[160.03]AK	1107.758024	2763.268901	4	1	peptide	β long arm 1+
VTK[325.13]C[160.03]C[160.03]TESLVNR_LAK[325.13]EYEATLEEC[160.03]C[160.03]AK	1107.758024	1382.138089	4	2	peptide	β long arm 2+
VTK[325.13]C[160.03]C[160.03]TESLVNR_LAK[325.13]EYEATLEEC[160.03]C[160.03]AK	1107.758024	921.761151	4	3	peptide	β long arm 3+
VTK[325.13]C[160.03]C[160.03]TESLVNR_LAK[325.13]EYEATLEEC[160.03]C[160.03]AK	1107.758024	510.257637	4	1	peptide	β b3+
VTK[325.13]C[160.03]C[160.03]TESLVNR_LAK[325.13]EYEATLEEC[160.03]C[160.03]AK	1107.758024	639.300230	4	1	peptide	β b4+
VTK[325.13]C[160.03]C[160.03]TESLVNR_LAK[325.13]EYEATLEEC[160.03]C[160.03]AK	1107.758024	802.363559	4	1	peptide	β b5+
VTK[325.13]C[160.03]C[160.03]TESLVNR_LAK[325.13]EYEATLEEC[160.03]C[160.03]AK	1107.758024	931.406152	4	1	peptide	β b6+
VTK[325.13]C[160.03]C[160.03]TESLVNR_LAK[325.13]EYEATLEEC[160.03]C[160.03]AK	1107.758024	1002.443266	4	1	peptide	β b7+
VTK[325.13]C[160.03]C[160.03]TESLVNR_LAK[325.13]EYEATLEEC[160.03]C[160.03]AK	1107.758024	1103.490944	4	1	peptide	β b8+
VTK[325.13]C[160.03]C[160.03]TESLVNR_LAK[325.13]EYEATLEEC[160.03]C[160.03]AK	1107.758024	1216.575009	4	1	peptide	β b9+
VTK[325.13]C[160.03]C[160.03]TESLVNR_LAK[325.13]EYEATLEEC[160.03]C[160.03]AK	1107.758024	1345.617602	4	1	peptide	β b10+
VTK[325.13]C[160.03]C[160.03]TESLVNR_LAK[325.13]EYEATLEEC[160.03]C[160.03]AK	1107.758024	1474.660195	4	1	peptide	β b11+
VTK[325.13]C[160.03]C[160.03]TESLVNR_LAK[325.13]EYEATLEEC[160.03]C[160.03]AK	1107.758024	1634.690195	4	1	peptide	β b12+
VTK[325.13]C[160.03]C[160.03]TESLVNR_LAK[325.13]EYEATLEEC[160.03]C[160.03]AK	1107.758024	1794.720195	4	1	peptide	β b13+
VTK[325.13]C[160.03]C[160.03]TESLVNR_LAK[325.13]EYEATLEEC[160.03]C[160.03]AK	1107.758024	1865.757309	4	1	peptide	β b14+
VTK[325.13]C[160.03]C[160.03]TESLVNR_LAK[325.13]EYEATLEEC[160.03]C[160.03]AK	1107.758024	538.209918	4	1	peptide	β y4+
VTK[325.13]C[160.03]C[160.03]TESLVNR_LAK[325.13]EYEATLEEC[160.03]C[160.03]AK	1107.758024	667.252511	4	1	peptide	β y5+
VTK[325.13]C[160.03]C[160.03]TESLVNR_LAK[325.13]EYEATLEEC[160.03]C[160.03]AK	1107.758024	796.295104	4	1	peptide	β y6+
VTK[325.13]C[160.03]C[160.03]TESLVNR_LAK[325.13]EYEATLEEC[160.03]C[160.03]AK	1107.758024	909.379168	4	1	peptide	β y7+
VTK[325.13]C[160.03]C[160.03]TESLVNR_LAK[325.13]EYEATLEEC[160.03]C[160.03]AK	1107.758024	1010.426847	4	1	peptide	β y8+
VTK[325.13]C[160.03]C[160.03]TESLVNR_LAK[325.13]EYEATLEEC[160.03]C[160.03]AK	1107.758024	1081.463961	4	1	peptide	β y9+
VTK[325.13]C[160.03]C[160.03]TESLVNR_LAK[325.13]EYEATLEEC[160.03]C[160.03]AK	1107.758024	1210.506554	4	1	peptide	β y10+
VTK[325.13]C[160.03]C[160.03]TESLVNR_LAK[325.13]EYEATLEEC[160.03]C[160.03]AK	1107.758024	1373.569882	4	1	peptide	β y11+
VTK[325.13]C[160.03]C[160.03]TESLVNR_LAK[325.13]EYEATLEEC[160.03]C[160.03]AK	1107.758024	1502.612475	4	1	peptide	β y12+
VTK[325.13]C[160.03]C[160.03]TESLVNR_LAK[325.13]EYEATLEEC[160.03]C[160.03]AK	1107.758024	1827.741659	4	1	peptide	β y13+
VTK[325.13]C[160.03]C[160.03]TESLVNR_LAK[325.13]EYEATLEEC[160.03]C[160.03]AK	1107.758024	1898.778772	4	1	peptide	β y14+
ALK[325.13]AWSVAR_VHK[325.13]EC[160.03]C[160.03]HGDLLEC[160.03]ADDRADLAK	794.210411	1198.623296	6	1	peptide	α precursor 1+
ALK[325.13]AWSVAR_VHK[325.13]EC[160.03]C[160.03]HGDLLEC[160.03]ADDRADLAK	794.210411	599.815286	6	2	peptide	α precursor 2+
ALK[325.13]AWSVAR_VHK[325.13]EC[160.03]C[160.03]HGDLLEC[160.03]ADDRADLAK	794.210411	400.212616	6	3	peptide	α precursor 3+
ALK[325.13]AWSVAR_VHK[325.13]EC[160.03]C[160.03]HGDLLEC[160.03]ADDRADLAK	794.210411	1950.029361	6	1	peptide	α long arm 1+
ALK[325.13]AWSVAR_VHK[325.13]EC[160.03]C[160.03]HGDLLEC[160.03]ADDRADLAK	794.210411	975.518319	6	2	peptide	α long arm 2+
ALK[325.13]AWSVAR_VHK[325.13]EC[160.03]C[160.03]HGDLLEC[160.03]ADDRADLAK	794.210411	650.681305	6	3	peptide	α long arm 3+
ALK[325.13]AWSVAR_VHK[325.13]EC[160.03]C[160.03]HGDLLEC[160.03]ADDRADLAK	794.210411	510.257637	6	1	peptide	α b3+
ALK[325.13]AWSVAR_VHK[325.13]EC[160.03]C[160.03]HGDLLEC[160.03]ADDRADLAK	794.210411	581.294751	6	1	peptide	α b4+
ALK[325.13]AWSVAR_VHK[325.13]EC[160.03]C[160.03]HGDLLEC[160.03]ADDRADLAK	794.210411	767.374064	6	1	peptide	α b5+
ALK[325.13]AWSVAR_VHK[325.13]EC[160.03]C[160.03]HGDLLEC[160.03]ADDRADLAK	794.210411	854.406093	6	1	peptide	α b6+
ALK[325.13]AWSVAR_VHK[325.13]EC[160.03]C[160.03]HGDLLEC[160.03]ADDRADLAK	794.210411	953.474507	6	1	peptide	α b7+
ALK[325.13]AWSVAR_VHK[325.13]EC[160.03]C[160.03]HGDLLEC[160.03]ADDRADLAK	794.210411	1024.511620	6	1	peptide	α b8+
ALK[325.13]AWSVAR_VHK[325.13]EC[160.03]C[160.03]HGDLLEC[160.03]ADDRADLAK	794.210411	432.256508	6	1	peptide	α y4+
ALK[325.13]AWSVAR_VHK[325.13]EC[160.03]C[160.03]HGDLLEC[160.03]ADDRADLAK	794.210411	618.335821	6	1	peptide	α y5+
ALK[325.13]AWSVAR_VHK[325.13]EC[160.03]C[160.03]HGDLLEC[160.03]ADDRADLAK	794.210411	689.372935	6	1	peptide	α y6+
ALK[325.13]AWSVAR_VHK[325.13]EC[160.03]C[160.03]HGDLLEC[160.03]ADDRADLAK	794.210411	1014.502118	6	1	peptide	α y7+
ALK[325.13]AWSVAR_VHK[325.13]EC[160.03]C[160.03]HGDLLEC[160.03]ADDRADLAK	794.210411	1127.586182	6	1	peptide	α y8+
ALK[325.13]AWSVAR_VHK[325.13]EC[160.03]C[160.03]HGDLLEC[160.03]ADDRADLAK	794.210411	2809.197292	6	1	peptide	β precursor 1+
ALK[325.13]AWSVAR_VHK[325.13]EC[160.03]C[160.03]HGDLLEC[160.03]ADDRADLAK	794.210411	1405.102284	6	2	peptide	β precursor 2+
ALK[325.13]AWSVAR_VHK[325.13]EC[160.03]C[160.03]HGDLLEC[160.03]ADDRADLAK	794.210411	937.070615	6	3	peptide	β precursor 3+
ALK[325.13]AWSVAR_VHK[325.13]EC[160.03]C[160.03]HGDLLEC[160.03]ADDRADLAK	794.210411	3560.603357	6	1	peptide	β long arm 1+
ALK[325.13]AWSVAR_VHK[325.13]EC[160.03]C[160.03]HGDLLEC[160.03]ADDRADLAK	794.210411	1780.805317	6	2	peptide	β long arm 2+
ALK[325.13]AWSVAR_VHK[325.13]EC[160.03]C[160.03]HGDLLEC[160.03]ADDRADLAK	794.210411	1187.539303	6	3	peptide	β long arm 3+
ALK[325.13]AWSVAR_VHK[325.13]EC[160.03]C[160.03]HGDLLEC[160.03]ADDRADLAK	794.210411	562.263785	6	1	peptide	β b3+
ALK[325.13]AWSVAR_VHK[325.13]EC[160.03]C[160.03]HGDLLEC[160.03]ADDRADLAK	794.210411	691.306378	6	1	peptide	β b4+
ALK[325.13]AWSVAR_VHK[325.13]EC[160.03]C[160.03]HGDLLEC[160.03]ADDRADLAK	794.210411	851.336378	6	1	peptide	β b5+
ALK[325.13]AWSVAR_VHK[325.13]EC[160.03]C[160.03]HGDLLEC[160.03]ADDRADLAK	794.210411	1011.366378	6	1	peptide	β b6+
ALK[325.13]AWSVAR_VHK[325.13]EC[160.03]C[160.03]HGDLLEC[160.03]ADDRADLAK	794.210411	1148.425290	6	1	peptide	β b7+
ALK[325.13]AWSVAR_VHK[325.13]EC[160.03]C[160.03]HGDLLEC[160.03]ADDRADLAK	794.210411	1205.446754	6	1	peptide	β b8+
ALK[325.13]AWSVAR_VHK[325.13]EC[160.03]C[160.03]HGDLLEC[160.03]ADDRADLAK	794.210411	1320.473697	6	1	peptide	β b9+
ALK[325.13]AWSVAR_VHK[325.13]EC[160.03]C[160.03]HGDLLEC[160.03]ADDRADLAK	794.210411	1433.557761	6	1	peptide	β b10+
ALK[325.13]AWSVAR_VHK[325.13]EC[160.03]C[160.03]HGDLLEC[160.03]ADDRADLAK	794.210411	1546.641825	6	1	peptide	β b11+
ALK[325.13]AWSVAR_VHK[325.13]EC[160.03]C[160.03]HGDLLEC[160.03]ADDRADLAK	794.210411	1675.684418	6	1	peptide	β b12+
ALK[325.13]AWSVAR_VHK[325.13]EC[160.03]C[160.03]HGDLLEC[160.03]ADDRADLAK	794.210411	1835.714418	6	1	peptide	β b13+
ALK[325.13]AWSVAR_VHK[325.13]EC[160.03]C[160.03]HGDLLEC[160.03]ADDRADLAK	794.210411	1906.751532	6	1	peptide	β b14+
ALK[325.13]AWSVAR_VHK[325.13]EC[160.03]C[160.03]HGDLLEC[160.03]ADDRADLAK	794.210411	2021.778475	6	1	peptide	β b15+
ALK[325.13]AWSVAR_VHK[325.13]EC[160.03]C[160.03]HGDLLEC[160.03]ADDRADLAK	794.210411	2136.805418	6	1	peptide	β b16+
ALK[325.13]AWSVAR_VHK[325.13]EC[160.03]C[160.03]HGDLLEC[160.03]ADDRADLAK	794.210411	2292.906529	6	1	peptide	β b17+
ALK[325.13]AWSVAR_VHK[325.13]EC[160.03]C[160.03]HGDLLEC[160.03]ADDRADLAK	794.210411	2363.943643	6	1	peptide	β b18+
ALK[325.13]AWSVAR_VHK[325.13]EC[160.03]C[160.03]HGDLLEC[160.03]ADDRADLAK	794.210411	2478.970586	6	1	peptide	β b19+
ALK[325.13]AWSVAR_VHK[325.13]EC[160.03]C[160.03]HGDLLEC[160.03]ADDRADLAK	794.210411	2592.054650	6	1	peptide	β b20+
ALK[325.13]AWSVAR_VHK[325.13]EC[160.03]C[160.03]HGDLLEC[160.03]ADDRADLAK	794.210411	2663.091764	6	1	peptide	β b21+
ALK[325.13]AWSVAR_VHK[325.13]EC[160.03]C[160.03]HGDLLEC[160.03]ADDRADLAK	794.210411	446.260925	6	1	peptide	β y4+
ALK[325.13]AWSVAR_VHK[325.13]EC[160.03]C[160.03]HGDLLEC[160.03]ADDRADLAK	794.210411	517.298039	6	1	peptide	β y5+
ALK[325.13]AWSVAR_VHK[325.13]EC[160.03]C[160.03]HGDLLEC[160.03]ADDRADLAK	794.210411	673.399150	6	1	peptide	β y6+
ALK[325.13]AWSVAR_VHK[325.13]EC[160.03]C[160.03]HGDLLEC[160.03]ADDRADLAK	794.210411	788.426093	6	1	peptide	β y7+
ALK[325.13]AWSVAR_VHK[325.13]EC[160.03]C[160.03]HGDLLEC[160.03]ADDRADLAK	794.210411	903.453036	6	1	peptide	β y8+
ALK[325.13]AWSVAR_VHK[325.13]EC[160.03]C[160.03]HGDLLEC[160.03]ADDRADLAK	794.210411	974.490150	6	1	peptide	β y9+
ALK[325.13]AWSVAR_VHK[325.13]EC[160.03]C[160.03]HGDLLEC[160.03]ADDRADLAK	794.210411	1134.520150	6	1	peptide	β y10+
ALK[325.13]AWSVAR_VHK[325.13]EC[160.03]C[160.03]HGDLLEC[160.03]ADDRADLAK	794.210411	1263.562743	6	1	peptide	β y11+
ALK[325.13]AWSVAR_VHK[325.13]EC[160.03]C[160.03]HGDLLEC[160.03]ADDRADLAK	794.210411	1376.646807	6	1	peptide	β y12+
ALK[325.13]AWSVAR_VHK[325.13]EC[160.03]C[160.03]HGDLLEC[160.03]ADDRADLAK	794.210411	1489.730871	6	1	peptide	β y13+
ALK[325.13]AWSVAR_VHK[325.13]EC[160.03]C[160.03]HGDLLEC[160.03]ADDRADLAK	794.210411	1604.757814	6	1	peptide	β y14+
ALK[325.13]AWSVAR_VHK[325.13]EC[160.03]C[160.03]HGDLLEC[160.03]ADDRADLAK	794.210411	1661.779278	6	1	peptide	β y15+
ALK[325.13]AWSVAR_VHK[325.13]EC[160.03]C[160.03]HGDLLEC[160.03]ADDRADLAK	794.210411	1798.838190	6	1	peptide	β y16+
ALK[325.13]AWSVAR_VHK[325.13]EC[160.03]C[160.03]HGDLLEC[160.03]ADDRADLAK	794.210411	1958.868190	6	1	peptide	β y17+
ALK[325.13]AWSVAR_VHK[325.13]EC[160.03]C[160.03]HGDLLEC[160.03]ADDRADLAK	794.210411	2118.898190	6	1	peptide	β y18+
ALK[325.13]AWSVAR_VHK[325.13]EC[160.03]C[160.03]HGDLLEC[160.03]ADDRADLAK	794.210411	2247.940783	6	1	peptide	β y19+
ALK[325.13]AWSVAR_VHK[325.13]EC[160.03]C[160.03]HGDLLEC[160.03]ADDRADLAK	794.210411	2573.069966	6	1	peptide	β y20+
ALK[325.13]AWSVAR_VHK[325.13]EC[160.03]C[160.03]HGDLLEC[160.03]ADDRADLAK	794.210411	2710.128878	6	1	peptide	β y21+
LSQK[325.13]FPK_C[160.03]ASIQK[325.13]FGER	797.896049	1044.537835	4	1	peptide	α precursor 1+
LSQK[325.13]FPK_C[160.03]ASIQK[325.13]FGER	797.896049	522.772556	4	2	peptide	α precursor 2+
LSQK[325.13]FPK_C[160.03]ASIQK[325.13]FGER	797.896049	348.850796	4	3	peptide	α precursor 3+
LSQK[325.13]FPK_C[160.03]ASIQK[325.13]FGER	797.896049	1795.943900	4	1	peptide	α long arm 1+
LSQK[325.13]FPK_C[160.03]ASIQK[325.13]FGER	797.896049	898.475588	4	2	peptide	α long arm 2+
LSQK[325.13]FPK_C[160.03]ASIQK[325.13]FGER	797.896049	599.319484	4	3	peptide	α long arm 3+
LSQK[325.13]FPK_C[160.03]ASIQK[325.13]FGER	797.896049	654.311130	4	1	peptide	α b4+
LSQK[325.13]FPK_C[160.03]ASIQK[325.13]FGER	797.896049	801.379543	4	1	peptide	α b5+
LSQK[325.13]FPK_C[160.03]ASIQK[325.13]FGER	797.896049	898.432307	4	1	peptide	α b6+
LSQK[325.13]FPK_C[160.03]ASIQK[325.13]FGER	797.896049	716.363165	4	1	peptide	α y4+
LSQK[325.13]FPK_C[160.03]ASIQK[325.13]FGER	797.896049	844.421743	4	1	peptide	α y5+
LSQK[325.13]FPK_C[160.03]ASIQK[325.13]FGER	797.896049	931.453771	4	1	peptide	α y6+
LSQK[325.13]FPK_C[160.03]ASIQK[325.13]FGER	797.896049	1392.622390	4	1	peptide	β precursor 1+
LSQK[325.13]FPK_C[160.03]ASIQK[325.13]FGER	797.896049	696.814833	4	2	peptide	β precursor 2+
LSQK[325.13]FPK_C[160.03]ASIQK[325.13]FGER	797.896049	464.878981	4	3	peptide	β precursor 3+
LSQK[325.13]FPK_C[160.03]ASIQK[325.13]FGER	797.896049	2144.028455	4	1	peptide	β long arm 1+
LSQK[325.13]FPK_C[160.03]ASIQK[325.13]FGER	797.896049	1072.517866	4	2	peptide	β long arm 2+
LSQK[325.13]FPK_C[160.03]ASIQK[325.13]FGER	797.896049	715.347669	4	3	peptide	β long arm 3+
LSQK[325.13]FPK_C[160.03]ASIQK[325.13]FGER	797.896049	432.190483	4	1	peptide	β b4+
LSQK[325.13]FPK_C[160.03]ASIQK[325.13]FGER	797.896049	560.249060	4	1	peptide	β b5+
LSQK[325.13]FPK_C[160.03]ASIQK[325.13]FGER	797.896049	885.378243	4	1	peptide	β b6+
LSQK[325.13]FPK_C[160.03]ASIQK[325.13]FGER	797.896049	1032.446657	4	1	peptide	β b7+
LSQK[325.13]FPK_C[160.03]ASIQK[325.13]FGER	797.896049	1089.468121	4	1	peptide	β b8+
LSQK[325.13]FPK_C[160.03]ASIQK[325.13]FGER	797.896049	1218.510714	4	1	peptide	β b9+
LSQK[325.13]FPK_C[160.03]ASIQK[325.13]FGER	797.896049	508.251423	4	1	peptide	β y4+
LSQK[325.13]FPK_C[160.03]ASIQK[325.13]FGER	797.896049	833.380606	4	1	peptide	β y5+
LSQK[325.13]FPK_C[160.03]ASIQK[325.13]FGER	797.896049	961.439184	4	1	peptide	β y6+
LSQK[325.13]FPK_C[160.03]ASIQK[325.13]FGER	797.896049	1074.523248	4	1	peptide	β y7+
LSQK[325.13]FPK_C[160.03]ASIQK[325.13]FGER	797.896049	1161.555276	4	1	peptide	β y8+
LSQK[325.13]FPK_C[160.03]ASIQK[325.13]FGER	797.896049	1232.592390	4	1	peptide	β y9+
LSQK[325.13]FPK_C[160.03]ASIQK[325.13]FGER	797.896049	1392.622390	4	1	peptide	β y10+
LC[160.03]VLHEK[325.13]TPVSEK_LAK[325.13]EYEATLEEC[160.03]C[160.03]AK	1126.035919	1736.853512	4	1	peptide	α precursor 1+
LC[160.03]VLHEK[325.13]TPVSEK_LAK[325.13]EYEATLEEC[160.03]C[160.03]AK	1126.035919	868.930394	4	2	peptide	α precursor 2+
LC[160.03]VLHEK[325.13]TPVSEK_LAK[325.13]EYEATLEEC[160.03]C[160.03]AK	1126.035919	579.622688	4	3	peptide	α precursor 3+
LC[160.03]VLHEK[325.13]TPVSEK_LAK[325.13]EYEATLEEC[160.03]C[160.03]AK	1126.035919	2488.259577	4	1	peptide	α long arm 1+
LC[160.03]VLHEK[325.13]TPVSEK_LAK[325.13]EYEATLEEC[160.03]C[160.03]AK	1126.035919	1244.633427	4	2	peptide	α long arm 2+
LC[160.03]VLHEK[325.13]TPVSEK_LAK[325.13]EYEATLEEC[160.03]C[160.03]AK	1126.035919	830.091377	4	3	peptide	α long arm 3+
LC[160.03]VLHEK[325.13]TPVSEK_LAK[325.13]EYEATLEEC[160.03]C[160.03]AK	1126.035919	486.273818	4	1	peptide	α b4+
LC[160.03]VLHEK[325.13]TPVSEK_LAK[325.13]EYEATLEEC[160.03]C[160.03]AK	1126.035919	623.332730	4	1	peptide	α b5+
LC[160.03]VLHEK[325.13]TPVSEK_LAK[325.13]EYEATLEEC[160.03]C[160.03]AK	1126.035919	752.375323	4	1	peptide	α b6+
LC[160.03]VLHEK[325.13]TPVSEK_LAK[325.13]EYEATLEEC[160.03]C[160.03]AK	1126.035919	1077.504507	4	1	peptide	α b7+
LC[160.03]VLHEK[325.13]TPVSEK_LAK[325.13]EYEATLEEC[160.03]C[160.03]AK	1126.035919	1178.552185	4	1	peptide	α b8+
LC[160.03]VLHEK[325.13]TPVSEK_LAK[325.13]EYEATLEEC[160.03]C[160.03]AK	1126.035919	1275.604949	4	1	peptide	α b9+
LC[160.03]VLHEK[325.13]TPVSEK_LAK[325.13]EYEATLEEC[160.03]C[160.03]AK	1126.035919	1374.673363	4	1	peptide	α b10+
LC[160.03]VLHEK[325.13]TPVSEK_LAK[325.13]EYEATLEEC[160.03]C[160.03]AK	1126.035919	1461.705391	4	1	peptide	α b11+
LC[160.03]VLHEK[325.13]TPVSEK_LAK[325.13]EYEATLEEC[160.03]C[160.03]AK	1126.035919	1590.747984	4	1	peptide	α b12+
LC[160.03]VLHEK[325.13]TPVSEK_LAK[325.13]EYEATLEEC[160.03]C[160.03]AK	1126.035919	462.255840	4	1	peptide	α y4+
LC[160.03]VLHEK[325.13]TPVSEK_LAK[325.13]EYEATLEEC[160.03]C[160.03]AK	1126.035919	559.308604	4	1	peptide	α y5+
LC[160.03]VLHEK[325.13]TPVSEK_LAK[325.13]EYEATLEEC[160.03]C[160.03]AK	1126.035919	660.356282	4	1	peptide	α y6+
LC[160.03]VLHEK[325.13]TPVSEK_LAK[325.13]EYEATLEEC[160.03]C[160.03]AK	1126.035919	985.485465	4	1	peptide	α y7+
LC[160.03]VLHEK[325.13]TPVSEK_LAK[325.13]EYEATLEEC[160.03]C[160.03]AK	1126.035919	1114.528058	4	1	peptide	α y8+
LC[160.03]VLHEK[325.13]TPVSEK_LAK[325.13]EYEATLEEC[160.03]C[160.03]AK	1126.035919	1251.586970	4	1	peptide	α y9+
LC[160.03]VLHEK[325.13]TPVSEK_LAK[325.13]EYEATLEEC[160.03]C[160.03]AK	1126.035919	1364.671034	4	1	peptide	α y10+
LC[160.03]VLHEK[325.13]TPVSEK_LAK[325.13]EYEATLEEC[160.03]C[160.03]AK	1126.035919	1463.739448	4	1	peptide	α y11+
LC[160.03]VLHEK[325.13]TPVSEK_LAK[325.13]EYEATLEEC[160.03]C[160.03]AK	1126.035919	1623.769448	4	1	peptide	α y12+
LC[160.03]VLHEK[325.13]TPVSEK_LAK[325.13]EYEATLEEC[160.03]C[160.03]AK	1126.035919	2011.862836	4	1	peptide	β precursor 1+
LC[160.03]VLHEK[325.13]TPVSEK_LAK[325.13]EYEATLEEC[160.03]C[160.03]AK	1126.035919	1006.435056	4	2	peptide	β precursor 2+
LC[160.03]VLHEK[325.13]TPVSEK_LAK[325.13]EYEATLEEC[160.03]C[160.03]AK	1126.035919	671.292463	4	3	peptide	β precursor 3+
LC[160.03]VLHEK[325.13]TPVSEK_LAK[325.13]EYEATLEEC[160.03]C[160.03]AK	1126.035919	2763.268901	4	1	peptide	β long arm 1+
LC[160.03]VLHEK[325.13]TPVSEK_LAK[325.13]EYEATLEEC[160.03]C[160.03]AK	1126.035919	1382.138089	4	2	peptide	β long arm 2+
LC[160.03]VLHEK[325.13]TPVSEK_LAK[325.13]EYEATLEEC[160.03]C[160.03]AK	1126.035919	921.761151	4	3	peptide	β long arm 3+
LC[160.03]VLHEK[325.13]TPVSEK_LAK[325.13]EYEATLEEC[160.03]C[160.03]AK	1126.035919	510.257637	4	1	peptide	β b3+
LC[160.03]VLHEK[325.13]TPVSEK_LAK[325.13]EYEATLEEC[160.03]C[160.03]AK	1126.035919	639.300230	4	1	peptide	β b4+
LC[160.03]VLHEK[325.13]TPVSEK_LAK[325.13]EYEATLEEC[160.03]C[160.03]AK	1126.035919	802.363559	4	1	peptide	β b5+
LC[160.03]VLHEK[325.13]TPVSEK_LAK[325.13]EYEATLEEC[160.03]C[160.03]AK	1126.035919	931.406152	4	1	peptide	β b6+
LC[160.03]VLHEK[325.13]TPVSEK_LAK[325.13]EYEATLEEC[160.03]C[160.03]AK	1126.035919	1002.443266	4	1	peptide	β b7+
LC[160.03]VLHEK[325.13]TPVSEK_LAK[325.13]EYEATLEEC[160.03]C[160.03]AK	1126.035919	1103.490944	4	1	peptide	β b8+
LC[160.03]VLHEK[325.13]TPVSEK_LAK[325.13]EYEATLEEC[160.03]C[160.03]AK	1126.035919	1216.575009	4	1	peptide	β b9+
LC[160.03]VLHEK[325.13]TPVSEK_LAK[325.13]EYEATLEEC[160.03]C[160.03]AK	1126.035919	1345.617602	4	1	peptide	β b10+
LC[160.03]VLHEK[325.13]TPVSEK_LAK[325.13]EYEATLEEC[160.03]C[160.03]AK	1126.035919	1474.660195	4	1	peptide	β b11+
LC[160.03]VLHEK[325.13]TPVSEK_LAK[325.13]EYEATLEEC[160.03]C[160.03]AK	1126.035919	1634.690195	4	1	peptide	β b12+
LC[160.03]VLHEK[325.13]TPVSEK_LAK[325.13]EYEATLEEC[160.03]C[160.03]AK	1126.035919	1794.720195	4	1	peptide	β b13+
LC[160.03]VLHEK[325.13]TPVSEK_LAK[325.13]EYEATLEEC[160.03]C[160.03]AK	1126.035919	1865.757309	4	1	peptide	β b14+
LC[160.03]VLHEK[325.13]TPVSEK_LAK[325.13]EYEATLEEC[160.03]C[160.03]AK	1126.035919	538.209918	4	1	peptide	β y4+
LC[160.03]VLHEK[325.13]TPVSEK_LAK[325.13]EYEATLEEC[160.03]C[160.03]AK	1126.035919	667.252511	4	1	peptide	β y5+
LC[160.03]VLHEK[325.13]TPVSEK_LAK[325.13]EYEATLEEC[160.03]C[160.03]AK	1126.035919	796.295104	4	1	peptide	β y6+
LC[160.03]VLHEK[325.13]TPVSEK_LAK[325.13]EYEATLEEC[160.03]C[160.03]AK	1126.035919	909.379168	4	1	peptide	β y7+
LC[160.03]VLHEK[325.13]TPVSEK_LAK[325.13]EYEATLEEC[160.03]C[160.03]AK	1126.035919	1010.426847	4	1	peptide	β y8+
LC[160.03]VLHEK[325.13]TPVSEK_LAK[325.13]EYEATLEEC[160.03]C[160.03]AK	1126.035919	1081.463961	4	1	peptide	β y9+
LC[160.03]VLHEK[325.13]TPVSEK_LAK[325.13]EYEATLEEC[160.03]C[160.03]AK	1126.035919	1210.506554	4	1	peptide	β y10+
LC[160.03]VLHEK[325.13]TPVSEK_LAK[325.13]EYEATLEEC[160.03]C[160.03]AK	1126.035919	1373.569882	4	1	peptide	β y11+
LC[160.03]VLHEK[325.13]TPVSEK_LAK[325.13]EYEATLEEC[160.03]C[160.03]AK	1126.035919	1502.612475	4	1	peptide	β y12+
LC[160.03]VLHEK[325.13]TPVSEK_LAK[325.13]EYEATLEEC[160.03]C[160.03]AK	1126.035919	1827.741659	4	1	peptide	β y13+
LC[160.03]VLHEK[325.13]TPVSEK_LAK[325.13]EYEATLEEC[160.03]C[160.03]AK	1126.035919	1898.778772	4	1	peptide	β y14+
C[160.03]ASIQK[325.13]FGER_LAK[325.13]EYEATLEEC[160.03]C[160.03]AK	1039.978139	1392.622390	4	1	peptide	α precursor 1+
C[160.03]ASIQK[325.13]FGER_LAK[325.13]EYEATLEEC[160.03]C[160.03]AK	1039.978139	696.814833	4	2	peptide	α precursor 2+
C[160.03]ASIQK[325.13]FGER_LAK[325.13]EYEATLEEC[160.03]C[160.03]AK	1039.978139	464.878981	4	3	peptide	α precursor 3+
C[160.03]ASIQK[325.13]FGER_LAK[325.13]EYEATLEEC[160.03]C[160.03]AK	1039.978139	2144.028455	4	1	peptide	α long arm 1+
C[160.03]ASIQK[325.13]FGER_LAK[325.13]EYEATLEEC[160.03]C[160.03]AK	1039.978139	1072.517866	4	2	peptide	α long arm 2+
C[160.03]ASIQK[325.13]FGER_LAK[325.13]EYEATLEEC[160.03]C[160.03]AK	1039.978139	715.347669	4	3	peptide	α long arm 3+
C[160.03]ASIQK[325.13]FGER_LAK[325.13]EYEATLEEC[160.03]C[160.03]AK	1039.978139	432.190483	4	1	peptide	α b4+
C[160.03]ASIQK[325.13]FGER_LAK[325.13]EYEATLEEC[160.03]C[160.03]AK	1039.978139	560.249060	4	1	peptide	α b5+
C[160.03]ASIQK[325.13]FGER_LAK[325.13]EYEATLEEC[160.03]C[160.03]AK	1039.978139	885.378243	4	1	peptide	α b6+
C[160.03]ASIQK[325.13]FGER_LAK[325.13]EYEATLEEC[160.03]C[160.03]AK	1039.978139	1032.446657	4	1	peptide	α b7+
C[160.03]ASIQK[325.13]FGER_LAK[325.13]EYEATLEEC[160.03]C[160.03]AK	1039.978139	1089.468121	4	1	peptide	α b8+
C[160.03]ASIQK[325.13]FGER_LAK[325.13]EYEATLEEC[160.03]C[160.03]AK	1039.978139	1218.510714	4	1	peptide	α b9+
C[160.03]ASIQK[325.13]FGER_LAK[325.13]EYEATLEEC[160.03]C[160.03]AK	1039.978139	508.251423	4	1	peptide	α y4+
C[160.03]ASIQK[325.13]FGER_LAK[325.13]EYEATLEEC[160.03]C[160.03]AK	1039.978139	833.380606	4	1	peptide	α y5+
C[160.03]ASIQK[325.13]FGER_LAK[325.13]EYEATLEEC[160.03]C[160.03]AK	1039.978139	961.439184	4	1	peptide	α y6+
C[160.03]ASIQK[325.13]FGER_LAK[325.13]EYEATLEEC[160.03]C[160.03]AK	1039.978139	1074.523248	4	1	peptide	α y7+
C[160.03]ASIQK[325.13]FGER_LAK[325.13]EYEATLEEC[160.03]C[160.03]AK	1039.978139	1161.555276	4	1	peptide	α y8+
C[160.03]ASIQK[325.13]FGER_LAK[325.13]EYEATLEEC[160.03]C[160.03]AK	1039.978139	1232.592390	4	1	peptide	α y9+
C[160.03]ASIQK[325.13]FGER_LAK[325.13]EYEATLEEC[160.03]C[160.03]AK	1039.978139	1392.622390	4	1	peptide	α y10+
C[160.03]ASIQK[325.13]FGER_LAK[325.13]EYEATLEEC[160.03]C[160.03]AK	1039.978139	2011.862836	4	1	peptide	β precursor 1+
C[160.03]ASIQK[325.13]FGER_LAK[325.13]EYEATLEEC[160.03]C[160.03]AK	1039.978139	1006.435056	4	2	peptide	β precursor 2+
C[160.03]ASIQK[325.13]FGER_LAK[325.13]EYEATLEEC[160.03]C[160.03]AK	1039.978139	671.292463	4	3	peptide	β precursor 3+
C[160.03]ASIQK[325.13]FGER_LAK[325.13]EYEATLEEC[160.03]C[160.03]AK	1039.978139	2763.268901	4	1	peptide	β long arm 1+
C[160.03]ASIQK[325.13]FGER_LAK[325.13]EYEATLEEC[160.03]C[160.03]AK	1039.978139	1382.138089	4	2	peptide	β long arm 2+
C[160.03]ASIQK[325.13]FGER_LAK[325.13]EYEATLEEC[160.03]C[160.03]AK	1039.978139	921.761151	4	3	peptide	β long arm 3+
C[160.03]ASIQK[325.13]FGER_LAK[325.13]EYEATLEEC[160.03]C[160.03]AK	1039.978139	510.257637	4	1	peptide	β b3+
C[160.03]ASIQK[325.13]FGER_LAK[325.13]EYEATLEEC[160.03]C[160.03]AK	1039.978139	639.300230	4	1	peptide	β b4+
C[160.03]ASIQK[325.13]FGER_LAK[325.13]EYEATLEEC[160.03]C[160.03]AK	1039.978139	802.363559	4	1	peptide	β b5+
C[160.03]ASIQK[325.13]FGER_LAK[325.13]EYEATLEEC[160.03]C[160.03]AK	1039.978139	931.406152	4	1	peptide	β b6+
C[160.03]ASIQK[325.13]FGER_LAK[325.13]EYEATLEEC[160.03]C[160.03]AK	1039.978139	1002.443266	4	1	peptide	β b7+
C[160.03]ASIQK[325.13]FGER_LAK[325.13]EYEATLEEC[160.03]C[160.03]AK	1039.978139	1103.490944	4	1	peptide	β b8+
C[160.03]ASIQK[325.13]FGER_LAK[325.13]EYEATLEEC[160.03]C[160.03]AK	1039.978139	1216.575009	4	1	peptide	β b9+
C[160.03]ASIQK[325.13]FGER_LAK[325.13]EYEATLEEC[160.03]C[160.03]AK	1039.978139	1345.617602	4	1	peptide	β b10+
C[160.03]ASIQK[325.13]FGER_LAK[325.13]EYEATLEEC[160.03]C[160.03]AK	1039.978139	1474.660195	4	1	peptide	β b11+
C[160.03]ASIQK[325.13]FGER_LAK[325.13]EYEATLEEC[160.03]C[160.03]AK	1039.978139	1634.690195	4	1	peptide	β b12+
C[160.03]ASIQK[325.13]FGER_LAK[325.13]EYEATLEEC[160.03]C[160.03]AK	1039.978139	1794.720195	4	1	peptide	β b13+
C[160.03]ASIQK[325.13]FGER_LAK[325.13]EYEATLEEC[160.03]C[160.03]AK	1039.978139	1865.757309	4	1	peptide	β b14+
C[160.03]ASIQK[325.13]FGER_LAK[325.13]EYEATLEEC[160.03]C[160.03]AK	1039.978139	538.209918	4	1	peptide	β y4+
C[160.03]ASIQK[325.13]FGER_LAK[325.13]EYEATLEEC[160.03]C[160.03]AK	1039.978139	667.252511	4	1	peptide	β y5+
C[160.03]ASIQK[325.13]FGER_LAK[325.13]EYEATLEEC[160.03]C[160.03]AK	1039.978139	796.295104	4	1	peptide	β y6+
C[160.03]ASIQK[325.13]FGER_LAK[325.13]EYEATLEEC[160.03]C[160.03]AK	1039.978139	909.379168	4	1	peptide	β y7+
C[160.03]ASIQK[325.13]FGER_LAK[325.13]EYEATLEEC[160.03]C[160.03]AK	1039.978139	1010.426847	4	1	peptide	β y8+
C[160.03]ASIQK[325.13]FGER_LAK[325.13]EYEATLEEC[160.03]C[160.03]AK	1039.978139	1081.463961	4	1	peptide	β y9+
C[160.03]ASIQK[325.13]FGER_LAK[325.13]EYEATLEEC[160.03]C[160.03]AK	1039.978139	1210.506554	4	1	peptide	β y10+
C[160.03]ASIQK[325.13]FGER_LAK[325.13]EYEATLEEC[160.03]C[160.03]AK	1039.978139	1373.569882	4	1	peptide	β y11+
C[160.03]ASIQK[325.13]FGER_LAK[325.13]EYEATLEEC[160.03]C[160.03]AK	1039.978139	1502.612475	4	1	peptide	β y12+
C[160.03]ASIQK[325.13]FGER_LAK[325.13]EYEATLEEC[160.03]C[160.03]AK	1039.978139	1827.741659	4	1	peptide	β y13+
C[160.03]ASIQK[325.13]FGER_LAK[325.13]EYEATLEEC[160.03]C[160.03]AK	1039.978139	1898.778772	4	1	peptide	β y14+
SLGK[325.13]VGTR_LK[325.13]PDPNTLC[160.03]DEFKADEK	797.592121	1014.523248	5	1	peptide	α precursor 1+
SLGK[325.13]VGTR_LK[325.13]PDPNTLC[160.03]DEFKADEK	797.592121	507.765262	5	2	peptide	α precursor 2+
SLGK[325.13]VGTR_LK[325.13]PDPNTLC[160.03]DEFKADEK	797.592121	338.845934	5	3	peptide	α precursor 3+
SLGK[325.13]VGTR_LK[325.13]PDPNTLC[160.03]DEFKADEK	797.592121	1765.929313	5	1	peptide	α long arm 1+
SLGK[325.13]VGTR_LK[325.13]PDPNTLC[160.03]DEFKADEK	797.592121	883.468295	5	2	peptide	α long arm 2+
SLGK[325.13]VGTR_LK[325.13]PDPNTLC[160.03]DEFKADEK	797.592121	589.314622	5	3	peptide	α long arm 3+
SLGK[325.13]VGTR_LK[325.13]PDPNTLC[160.03]DEFKADEK	797.592121	583.274016	5	1	peptide	α b4+
SLGK[325.13]VGTR_LK[325.13]PDPNTLC[160.03]DEFKADEK	797.592121	682.342430	5	1	peptide	α b5+
SLGK[325.13]VGTR_LK[325.13]PDPNTLC[160.03]DEFKADEK	797.592121	739.363893	5	1	peptide	α b6+
SLGK[325.13]VGTR_LK[325.13]PDPNTLC[160.03]DEFKADEK	797.592121	840.411572	5	1	peptide	α b7+
SLGK[325.13]VGTR_LK[325.13]PDPNTLC[160.03]DEFKADEK	797.592121	432.256508	5	1	peptide	α y4+
SLGK[325.13]VGTR_LK[325.13]PDPNTLC[160.03]DEFKADEK	797.592121	757.385691	5	1	peptide	α y5+
SLGK[325.13]VGTR_LK[325.13]PDPNTLC[160.03]DEFKADEK	797.592121	814.407155	5	1	peptide	α y6+
SLGK[325.13]VGTR_LK[325.13]PDPNTLC[160.03]DEFKADEK	797.592121	927.491219	5	1	peptide	α y7+
SLGK[325.13]VGTR_LK[325.13]PDPNTLC[160.03]DEFKADEK	797.592121	2217.002755	5	1	peptide	β precursor 1+
SLGK[325.13]VGTR_LK[325.13]PDPNTLC[160.03]DEFKADEK	797.592121	1109.005016	5	2	peptide	β precursor 2+
SLGK[325.13]VGTR_LK[325.13]PDPNTLC[160.03]DEFKADEK	797.592121	739.672436	5	3	peptide	β precursor 3+
SLGK[325.13]VGTR_LK[325.13]PDPNTLC[160.03]DEFKADEK	797.592121	2968.408820	5	1	peptide	β long arm 1+
SLGK[325.13]VGTR_LK[325.13]PDPNTLC[160.03]DEFKADEK	797.592121	1484.708048	5	2	peptide	β long arm 2+
SLGK[325.13]VGTR_LK[325.13]PDPNTLC[160.03]DEFKADEK	797.592121	990.141124	5	3	peptide	β long arm 3+
SLGK[325.13]VGTR_LK[325.13]PDPNTLC[160.03]DEFKADEK	797.592121	439.220524	5	1	peptide	β b2+
SLGK[325.13]VGTR_LK[325.13]PDPNTLC[160.03]DEFKADEK	797.592121	536.273287	5	1	peptide	β b3+
SLGK[325.13]VGTR_LK[325.13]PDPNTLC[160.03]DEFKADEK	797.592121	651.300230	5	1	peptide	β b4+
SLGK[325.13]VGTR_LK[325.13]PDPNTLC[160.03]DEFKADEK	797.592121	748.352994	5	1	peptide	β b5+
SLGK[325.13]VGTR_LK[325.13]PDPNTLC[160.03]DEFKADEK	797.592121	862.395922	5	1	peptide	β b6+
SLGK[325.13]VGTR_LK[325.13]PDPNTLC[160.03]DEFKADEK	797.592121	963.443600	5	1	peptide	β b7+
SLGK[325.13]VGTR_LK[325.13]PDPNTLC[160.03]DEFKADEK	797.592121	1076.527664	5	1	peptide	β b8+
SLGK[325.13]VGTR_LK[325.13]PDPNTLC[160.03]DEFKADEK	797.592121	1236.557664	5	1	peptide	β b9+
SLGK[325.13]VGTR_LK[325.13]PDPNTLC[160.03]DEFKADEK	797.592121	1351.584607	5	1	peptide	β b10+
SLGK[325.13]VGTR_LK[325.13]PDPNTLC[160.03]DEFKADEK	797.592121	1480.627201	5	1	peptide	β b11+
SLGK[325.13]VGTR_LK[325.13]PDPNTLC[160.03]DEFKADEK	797.592121	1627.695614	5	1	peptide	β b12+
SLGK[325.13]VGTR_LK[325.13]PDPNTLC[160.03]DEFKADEK	797.592121	1755.790578	5	1	peptide	β b13+
SLGK[325.13]VGTR_LK[325.13]PDPNTLC[160.03]DEFKADEK	797.592121	1826.827691	5	1	peptide	β b14+
SLGK[325.13]VGTR_LK[325.13]PDPNTLC[160.03]DEFKADEK	797.592121	1941.854634	5	1	peptide	β b15+
SLGK[325.13]VGTR_LK[325.13]PDPNTLC[160.03]DEFKADEK	797.592121	2070.897228	5	1	peptide	β b16+
SLGK[325.13]VGTR_LK[325.13]PDPNTLC[160.03]DEFKADEK	797.592121	462.219454	5	1	peptide	β y4+
SLGK[325.13]VGTR_LK[325.13]PDPNTLC[160.03]DEFKADEK	797.592121	590.314417	5	1	peptide	β y5+
SLGK[325.13]VGTR_LK[325.13]PDPNTLC[160.03]DEFKADEK	797.592121	737.382831	5	1	peptide	β y6+
SLGK[325.13]VGTR_LK[325.13]PDPNTLC[160.03]DEFKADEK	797.592121	866.425424	5	1	peptide	β y7+
SLGK[325.13]VGTR_LK[325.13]PDPNTLC[160.03]DEFKADEK	797.592121	981.452367	5	1	peptide	β y8+
SLGK[325.13]VGTR_LK[325.13]PDPNTLC[160.03]DEFKADEK	797.592121	1141.482367	5	1	peptide	β y9+
SLGK[325.13]VGTR_LK[325.13]PDPNTLC[160.03]DEFKADEK	797.592121	1254.566431	5	1	peptide	β y10+
SLGK[325.13]VGTR_LK[325.13]PDPNTLC[160.03]DEFKADEK	797.592121	1355.614110	5	1	peptide	β y11+
SLGK[325.13]VGTR_LK[325.13]PDPNTLC[160.03]DEFKADEK	797.592121	1469.657037	5	1	peptide	β y12+
SLGK[325.13]VGTR_LK[325.13]PDPNTLC[160.03]DEFKADEK	797.592121	1566.709801	5	1	peptide	β y13+
SLGK[325.13]VGTR_LK[325.13]PDPNTLC[160.03]DEFKADEK	797.592121	1681.736744	5	1	peptide	β y14+
SLGK[325.13]VGTR_LK[325.13]PDPNTLC[160.03]DEFKADEK	797.592121	1778.789508	5	1	peptide	β y15+
SLGK[325.13]VGTR_LK[325.13]PDPNTLC[160.03]DEFKADEK	797.592121	2103.918691	5	1	peptide	β y16+
ALK[325.13]AWSVAR_LVTDLTK[325.13]VHK	825.943856	1198.623296	4	1	peptide	α precursor 1+
ALK[325.13]AWSVAR_LVTDLTK[325.13]VHK	825.943856	599.815286	4	2	peptide	α precursor 2+
ALK[325.13]AWSVAR_LVTDLTK[325.13]VHK	825.943856	400.212616	4	3	peptide	α precursor 3+
ALK[325.13]AWSVAR_LVTDLTK[325.13]VHK	825.943856	1950.029361	4	1	peptide	α long arm 1+
ALK[325.13]AWSVAR_LVTDLTK[325.13]VHK	825.943856	975.518319	4	2	peptide	α long arm 2+
ALK[325.13]AWSVAR_LVTDLTK[325.13]VHK	825.943856	650.681305	4	3	peptide	α long arm 3+
ALK[325.13]AWSVAR_LVTDLTK[325.13]VHK	825.943856	510.257637	4	1	peptide	α b3+
ALK[325.13]AWSVAR_LVTDLTK[325.13]VHK	825.943856	581.294751	4	1	peptide	α b4+
ALK[325.13]AWSVAR_LVTDLTK[325.13]VHK	825.943856	767.374064	4	1	peptide	α b5+
ALK[325.13]AWSVAR_LVTDLTK[325.13]VHK	825.943856	854.406093	4	1	peptide	α b6+
ALK[325.13]AWSVAR_LVTDLTK[325.13]VHK	825.943856	953.474507	4	1	peptide	α b7+
ALK[325.13]AWSVAR_LVTDLTK[325.13]VHK	825.943856	1024.511620	4	1	peptide	α b8+
ALK[325.13]AWSVAR_LVTDLTK[325.13]VHK	825.943856	432.256508	4	1	peptide	α y4+
ALK[325.13]AWSVAR_LVTDLTK[325.13]VHK	825.943856	618.335821	4	1	peptide	α y5+
ALK[325.13]AWSVAR_LVTDLTK[325.13]VHK	825.943856	689.372935	4	1	peptide	α y6+
ALK[325.13]AWSVAR_LVTDLTK[325.13]VHK	825.943856	1014.502118	4	1	peptide	α y7+
ALK[325.13]AWSVAR_LVTDLTK[325.13]VHK	825.943856	1127.586182	4	1	peptide	α y8+
ALK[325.13]AWSVAR_LVTDLTK[325.13]VHK	825.943856	1350.728155	4	1	peptide	β precursor 1+
ALK[325.13]AWSVAR_LVTDLTK[325.13]VHK	825.943856	675.867716	4	2	peptide	β precursor 2+
ALK[325.13]AWSVAR_LVTDLTK[325.13]VHK	825.943856	450.914236	4	3	peptide	β precursor 3+
ALK[325.13]AWSVAR_LVTDLTK[325.13]VHK	825.943856	2102.134220	4	1	peptide	β long arm 1+
ALK[325.13]AWSVAR_LVTDLTK[325.13]VHK	825.943856	1051.570748	4	2	peptide	β long arm 2+
ALK[325.13]AWSVAR_LVTDLTK[325.13]VHK	825.943856	701.382924	4	3	peptide	β long arm 3+
ALK[325.13]AWSVAR_LVTDLTK[325.13]VHK	825.943856	429.234376	4	1	peptide	β b4+
ALK[325.13]AWSVAR_LVTDLTK[325.13]VHK	825.943856	542.318440	4	1	peptide	β b5+
ALK[325.13]AWSVAR_LVTDLTK[325.13]VHK	825.943856	643.366119	4	1	peptide	β b6+
ALK[325.13]AWSVAR_LVTDLTK[325.13]VHK	825.943856	968.495302	4	1	peptide	β b7+
ALK[325.13]AWSVAR_LVTDLTK[325.13]VHK	825.943856	1067.563716	4	1	peptide	β b8+
ALK[325.13]AWSVAR_LVTDLTK[325.13]VHK	825.943856	1204.622627	4	1	peptide	β b9+
ALK[325.13]AWSVAR_LVTDLTK[325.13]VHK	825.943856	708.369313	4	1	peptide	β y4+
ALK[325.13]AWSVAR_LVTDLTK[325.13]VHK	825.943856	809.416992	4	1	peptide	β y5+
ALK[325.13]AWSVAR_LVTDLTK[325.13]VHK	825.943856	922.501056	4	1	peptide	β y6+
ALK[325.13]AWSVAR_LVTDLTK[325.13]VHK	825.943856	1037.527999	4	1	peptide	β y7+
ALK[325.13]AWSVAR_LVTDLTK[325.13]VHK	825.943856	1138.575677	4	1	peptide	β y8+
ALK[325.13]AWSVAR_LVTDLTK[325.13]VHK	825.943856	1237.644091	4	1	peptide	β y9+
LC[160.03]VLHEK[325.13]TPVSEK_LK[325.13]PDPNTLC[160.03]DEFKADEK	942.058174	1736.853512	5	1	peptide	α precursor 1+
LC[160.03]VLHEK[325.13]TPVSEK_LK[325.13]PDPNTLC[160.03]DEFKADEK	942.058174	868.930394	5	2	peptide	α precursor 2+
LC[160.03]VLHEK[325.13]TPVSEK_LK[325.13]PDPNTLC[160.03]DEFKADEK	942.058174	579.622688	5	3	peptide	α precursor 3+
LC[160.03]VLHEK[325.13]TPVSEK_LK[325.13]PDPNTLC[160.03]DEFKADEK	942.058174	2488.259577	5	1	peptide	α long arm 1+
LC[160.03]VLHEK[325.13]TPVSEK_LK[325.13]PDPNTLC[160.03]DEFKADEK	942.058174	1244.633427	5	2	peptide	α long arm 2+
LC[160.03]VLHEK[325.13]TPVSEK_LK[325.13]PDPNTLC[160.03]DEFKADEK	942.058174	830.091377	5	3	peptide	α long arm 3+
LC[160.03]VLHEK[325.13]TPVSEK_LK[325.13]PDPNTLC[160.03]DEFKADEK	942.058174	486.273818	5	1	peptide	α b4+
LC[160.03]VLHEK[325.13]TPVSEK_LK[325.13]PDPNTLC[160.03]DEFKADEK	942.058174	623.332730	5	1	peptide	α b5+
LC[160.03]VLHEK[325.13]TPVSEK_LK[325.13]PDPNTLC[160.03]DEFKADEK	942.058174	752.375323	5	1	peptide	α b6+
LC[160.03]VLHEK[325.13]TPVSEK_LK[325.13]PDPNTLC[160.03]DEFKADEK	942.058174	1077.504507	5	1	peptide	α b7+
LC[160.03]VLHEK[325.13]TPVSEK_LK[325.13]PDPNTLC[160.03]DEFKADEK	942.058174	1178.552185	5	1	peptide	α b8+
LC[160.03]VLHEK[325.13]TPVSEK_LK[325.13]PDPNTLC[160.03]DEFKADEK	942.058174	1275.604949	5	1	peptide	α b9+
LC[160.03]VLHEK[325.13]TPVSEK_LK[325.13]PDPNTLC[160.03]DEFKADEK	942.058174	1374.673363	5	1	peptide	α b10+
LC[160.03]VLHEK[325.13]TPVSEK_LK[325.13]PDPNTLC[160.03]DEFKADEK	942.058174	1461.705391	5	1	peptide	α b11+
LC[160.03]VLHEK[325.13]TPVSEK_LK[325.13]PDPNTLC[160.03]DEFKADEK	942.058174	1590.747984	5	1	peptide	α b12+
LC[160.03]VLHEK[325.13]TPVSEK_LK[325.13]PDPNTLC[160.03]DEFKADEK	942.058174	462.255840	5	1	peptide	α y4+
LC[160.03]VLHEK[325.13]TPVSEK_LK[325.13]PDPNTLC[160.03]DEFKADEK	942.058174	559.308604	5	1	peptide	α y5+
LC[160.03]VLHEK[325.13]TPVSEK_LK[325.13]PDPNTLC[160.03]DEFKADEK	942.058174	660.356282	5	1	peptide	α y6+
LC[160.03]VLHEK[325.13]TPVSEK_LK[325.13]PDPNTLC[160.03]DEFKADEK	942.058174	985.485465	5	1	peptide	α y7+
LC[160.03]VLHEK[325.13]TPVSEK_LK[325.13]PDPNTLC[160.03]DEFKADEK	942.058174	1114.528058	5	1	peptide	α y8+
LC[160.03]VLHEK[325.13]TPVSEK_LK[325.13]PDPNTLC[160.03]DEFKADEK	942.058174	1251.586970	5	1	peptide	α y9+
LC[160.03]VLHEK[325.13]TPVSEK_LK[325.13]PDPNTLC[160.03]DEFKADEK	942.058174	1364.671034	5	1	peptide	α y10+
LC[160.03]VLHEK[325.13]TPVSEK_LK[325.13]PDPNTLC[160.03]DEFKADEK	942.058174	1463.739448	5	1	peptide	α y11+
LC[160.03]VLHEK[325.13]TPVSEK_LK[325.13]PDPNTLC[160.03]DEFKADEK	942.058174	1623.769448	5	1	peptide	α y12+
LC[160.03]VLHEK[325.13]TPVSEK_LK[325.13]PDPNTLC[160.03]DEFKADEK	942.058174	2217.002755	5	1	peptide	β precursor 1+
LC[160.03]VLHEK[325.13]TPVSEK_LK[325.13]PDPNTLC[160.03]DEFKADEK	942.058174	1109.005016	5	2	peptide	β precursor 2+
LC[160.03]VLHEK[325.13]TPVSEK_LK[325.13]PDPNTLC[160.03]DEFKADEK	942.058174	739.672436	5	3	peptide	β precursor 3+
LC[160.03]VLHEK[325.13]TPVSEK_LK[325.13]PDPNTLC[160.03]DEFKADEK	942.058174	2968.408820	5	1	peptide	β long arm 1+
LC[160.03]VLHEK[325.13]TPVSEK_LK[325.13]PDPNTLC[160.03]DEFKADEK	942.058174	1484.708048	5	2	peptide	β long arm 2+
LC[160.03]VLHEK[325.13]TPVSEK_LK[325.13]PDPNTLC[160.03]DEFKADEK	942.058174	990.141124	5	3	peptide	β long arm 3+
LC[160.03]VLHEK[325.13]TPVSEK_LK[325.13]PDPNTLC[160.03]DEFKADEK	942.058174	439.220524	5	1	peptide	β b2+
LC[160.03]VLHEK[325.13]TPVSEK_LK[325.13]PDPNTLC[160.03]DEFKADEK	942.058174	536.273287	5	1	peptide	β b3+
LC[160.03]VLHEK[325.13]TPVSEK_LK[325.13]PDPNTLC[160.03]DEFKADEK	942.058174	651.300230	5	1	peptide	β b4+
LC[160.03]VLHEK[325.13]TPVSEK_LK[325.13]PDPNTLC[160.03]DEFKADEK	942.058174	748.352994	5	1	peptide	β b5+
LC[160.03]VLHEK[325.13]TPVSEK_LK[325.13]PDPNTLC[160.03]DEFKADEK	942.058174	862.395922	5	1	peptide	β b6+
LC[160.03]VLHEK[325.13]TPVSEK_LK[325.13]PDPNTLC[160.03]DEFKADEK	942.058174	963.443600	5	1	peptide	β b7+
LC[160.03]VLHEK[325.13]TPVSEK_LK[325.13]PDPNTLC[160.03]DEFKADEK	942.058174	1076.527664	5	1	peptide	β b8+
LC[160.03]VLHEK[325.13]TPVSEK_LK[325.13]PDPNTLC[160.03]DEFKADEK	942.058174	1236.557664	5	1	peptide	β b9+
LC[160.03]VLHEK[325.13]TPVSEK_LK[325.13]PDPNTLC[160.03]DEFKADEK	942.058174	1351.584607	5	1	peptide	β b10+
LC[160.03]VLHEK[325.13]TPVSEK_LK[325.13]PDPNTLC[160.03]DEFKADEK	942.058174	1480.627201	5	1	peptide	β b11+
LC[160.03]VLHEK[325.13]TPVSEK_LK[325.13]PDPNTLC[160.03]DEFKADEK	942.058174	1627.695614	5	1	peptide	β b12+
LC[160.03]VLHEK[325.13]TPVSEK_LK[325.13]PDPNTLC[160.03]DEFKADEK	942.058174	1755.790578	5	1	peptide	β b13+
LC[160.03]VLHEK[325.13]TPVSEK_LK[325.13]PDPNTLC[160.03]DEFKADEK	942.058174	1826.827691	5	1	peptide	β b14+
LC[160.03]VLHEK[325.13]TPVSEK_LK[325.13]PDPNTLC[160.03]DEFKADEK	942.058174	1941.854634	5	1	peptide	β b15+
LC[160.03]VLHEK[325.13]TPVSEK_LK[325.13]PDPNTLC[160.03]DEFKADEK	942.058174	2070.897228	5	1	peptide	β b16+
LC[160.03]VLHEK[325.13]TPVSEK_LK[325.13]PDPNTLC[160.03]DEFKADEK	942.058174	462.219454	5	1	peptide	β y4+
LC[160.03]VLHEK[325.13]TPVSEK_LK[325.13]PDPNTLC[160.03]DEFKADEK	942.058174	590.314417	5	1	peptide	β y5+
LC[160.03]VLHEK[325.13]TPVSEK_LK[325.13]PDPNTLC[160.03]DEFKADEK	942.058174	737.382831	5	1	peptide	β y6+
LC[160.03]VLHEK[325.13]TPVSEK_LK[325.13]PDPNTLC[160.03]DEFKADEK	942.058174	866.425424	5	1	peptide	β y7+
LC[160.03]VLHEK[325.13]TPVSEK_LK[325.13]PDPNTLC[160.03]DEFKADEK	942.058174	981.452367	5	1	peptide	β y8+
LC[160.03]VLHEK[325.13]TPVSEK_LK[325.13]PDPNTLC[160.03]DEFKADEK	942.058174	1141.482367	5	1	peptide	β y9+
LC[160.03]VLHEK[325.13]TPVSEK_LK[325.13]PDPNTLC[160.03]DEFKADEK	942.058174	1254.566431	5	1	peptide	β y10+
LC[160.03]VLHEK[325.13]TPVSEK_LK[325.13]PDPNTLC[160.03]DEFKADEK	942.058174	1355.614110	5	1	peptide	β y11+
LC[160.03]VLHEK[325.13]TPVSEK_LK[325.13]PDPNTLC[160.03]DEFKADEK	942.058174	1469.657037	5	1	peptide	β y12+
LC[160.03]VLHEK[325.13]TPVSEK_LK[325.13]PDPNTLC[160.03]DEFKADEK	942.058174	1566.709801	5	1	peptide	β y13+
LC[160.03]VLHEK[325.13]TPVSEK_LK[325.13]PDPNTLC[160.03]DEFKADEK	942.058174	1681.736744	5	1	peptide	β y14+
LC[160.03]VLHEK[325.13]TPVSEK_LK[325.13]PDPNTLC[160.03]DEFKADEK	942.058174	1778.789508	5	1	peptide	β y15+
LC[160.03]VLHEK[325.13]TPVSEK_LK[325.13]PDPNTLC[160.03]DEFKADEK	942.058174	2103.918691	5	1	peptide	β y16+
ALK[325.13]AWSVAR_LAK[325.13]EYEATLEEC[160.03]C[160.03]AK	991.478365	1198.623296	4	1	peptide	α precursor 1+
ALK[325.13]AWSVAR_LAK[325.13]EYEATLEEC[160.03]C[160.03]AK	991.478365	599.815286	4	2	peptide	α precursor 2+
ALK[325.13]AWSVAR_LAK[325.13]EYEATLEEC[160.03]C[160.03]AK	991.478365	400.212616	4	3	peptide	α precursor 3+
ALK[325.13]AWSVAR_LAK[325.13]EYEATLEEC[160.03]C[160.03]AK	991.478365	1950.029361	4	1	peptide	α long arm 1+
ALK[325.13]AWSVAR_LAK[325.13]EYEATLEEC[160.03]C[160.03]AK	991.478365	975.518319	4	2	peptide	α long arm 2+
ALK[325.13]AWSVAR_LAK[325.13]EYEATLEEC[160.03]C[160.03]AK	991.478365	650.681305	4	3	peptide	α long arm 3+
ALK[325.13]AWSVAR_LAK[325.13]EYEATLEEC[160.03]C[160.03]AK	991.478365	510.257637	4	1	peptide	α b3+
ALK[325.13]AWSVAR_LAK[325.13]EYEATLEEC[160.03]C[160.03]AK	991.478365	581.294751	4	1	peptide	α b4+
ALK[325.13]AWSVAR_LAK[325.13]EYEATLEEC[160.03]C[160.03]AK	991.478365	767.374064	4	1	peptide	α b5+
ALK[325.13]AWSVAR_LAK[325.13]EYEATLEEC[160.03]C[160.03]AK	991.478365	854.406093	4	1	peptide	α b6+
ALK[325.13]AWSVAR_LAK[325.13]EYEATLEEC[160.03]C[160.03]AK	991.478365	953.474507	4	1	peptide	α b7+
ALK[325.13]AWSVAR_LAK[325.13]EYEATLEEC[160.03]C[160.03]AK	991.478365	1024.511620	4	1	peptide	α b8+
ALK[325.13]AWSVAR_LAK[325.13]EYEATLEEC[160.03]C[160.03]AK	991.478365	432.256508	4	1	peptide	α y4+
ALK[325.13]AWSVAR_LAK[325.13]EYEATLEEC[160.03]C[160.03]AK	991.478365	618.335821	4	1	peptide	α y5+
ALK[325.13]AWSVAR_LAK[325.13]EYEATLEEC[160.03]C[160.03]AK	991.478365	689.372935	4	1	peptide	α y6+
ALK[325.13]AWSVAR_LAK[325.13]EYEATLEEC[160.03]C[160.03]AK	991.478365	1014.502118	4	1	peptide	α y7+
ALK[325.13]AWSVAR_LAK[325.13]EYEATLEEC[160.03]C[160.03]AK	991.478365	1127.586182	4	1	peptide	α y8+
ALK[325.13]AWSVAR_LAK[325.13]EYEATLEEC[160.03]C[160.03]AK	991.478365	2011.862836	4	1	peptide	β precursor 1+
ALK[325.13]AWSVAR_LAK[325.13]EYEATLEEC[160.03]C[160.03]AK	991.478365	1006.435056	4	2	peptide	β precursor 2+
ALK[325.13]AWSVAR_LAK[325.13]EYEATLEEC[160.03]C[160.03]AK	991.478365	671.292463	4	3	peptide	β precursor 3+
ALK[325.13]AWSVAR_LAK[325.13]EYEATLEEC[160.03]C[160.03]AK	991.478365	2763.268901	4	1	peptide	β long arm 1+
ALK[325.13]AWSVAR_LAK[325.13]EYEATLEEC[160.03]C[160.03]AK	991.478365	1382.138089	4	2	peptide	β long arm 2+
ALK[325.13]AWSVAR_LAK[325.13]EYEATLEEC[160.03]C[160.03]AK	991.478365	921.761151	4	3	peptide	β long arm 3+
ALK[325.13]AWSVAR_LAK[325.13]EYEATLEEC[160.03]C[160.03]AK	991.478365	510.257637	4	1	peptide	β b3+
ALK[325.13]AWSVAR_LAK[325.13]EYEATLEEC[160.03]C[160.03]AK	991.478365	639.300230	4	1	peptide	β b4+
ALK[325.13]AWSVAR_LAK[325.13]EYEATLEEC[160.03]C[160.03]AK	991.478365	802.363559	4	1	peptide	β b5+
ALK[325.13]AWSVAR_LAK[325.13]EYEATLEEC[160.03]C[160.03]AK	991.478365	931.406152	4	1	peptide	β b6+
ALK[325.13]AWSVAR_LAK[325.13]EYEATLEEC[160.03]C[160.03]AK	991.478365	1002.443266	4	1	peptide	β b7+
ALK[325.13]AWSVAR_LAK[325.13]EYEATLEEC[160.03]C[160.03]AK	991.478365	1103.490944	4	1	peptide	β b8+
ALK[325.13]AWSVAR_LAK[325.13]EYEATLEEC[160.03]C[160.03]AK	991.478365	1216.575009	4	1	peptide	β b9+
ALK[325.13]AWSVAR_LAK[325.13]EYEATLEEC[160.03]C[160.03]AK	991.478365	1345.617602	4	1	peptide	β b10+
ALK[325.13]AWSVAR_LAK[325.13]EYEATLEEC[160.03]C[160.03]AK	991.478365	1474.660195	4	1	peptide	β b11+
ALK[325.13]AWSVAR_LAK[325.13]EYEATLEEC[160.03]C[160.03]AK	991.478365	1634.690195	4	1	peptide	β b12+
ALK[325.13]AWSVAR_LAK[325.13]EYEATLEEC[160.03]C[160.03]AK	991.478365	1794.720195	4	1	peptide	β b13+
ALK[325.13]AWSVAR_LAK[325.13]EYEATLEEC[160.03]C[160.03]AK	991.478365	1865.757309	4	1	peptide	β b14+
ALK[325.13]AWSVAR_LAK[325.13]EYEATLEEC[160.03]C[160.03]AK	991.478365	538.209918	4	1	peptide	β y4+
ALK[325.13]AWSVAR_LAK[325.13]EYEATLEEC[160.03]C[160.03]AK	991.478365	667.252511	4	1	peptide	β y5+
ALK[325.13]AWSVAR_LAK[325.13]EYEATLEEC[160.03]C[160.03]AK	991.478365	796.295104	4	1	peptide	β y6+
ALK[325.13]AWSVAR_LAK[325.13]EYEATLEEC[160.03]C[160.03]AK	991.478365	909.379168	4	1	peptide	β y7+
ALK[325.13]AWSVAR_LAK[325.13]EYEATLEEC[160.03]C[160.03]AK	991.478365	1010.426847	4	1	peptide	β y8+
ALK[325.13]AWSVAR_LAK[325.13]EYEATLEEC[160.03]C[160.03]AK	991.478365	1081.463961	4	1	peptide	β y9+
ALK[325.13]AWSVAR_LAK[325.13]EYEATLEEC[160.03]C[160.03]AK	991.478365	1210.506554	4	1	peptide	β y10+
ALK[325.13]AWSVAR_LAK[325.13]EYEATLEEC[160.03]C[160.03]AK	991.478365	1373.569882	4	1	peptide	β y11+
ALK[325.13]AWSVAR_LAK[325.13]EYEATLEEC[160.03]C[160.03]AK	991.478365	1502.612475	4	1	peptide	β y12+
ALK[325.13]AWSVAR_LAK[325.13]EYEATLEEC[160.03]C[160.03]AK	991.478365	1827.741659	4	1	peptide	β y13+
ALK[325.13]AWSVAR_LAK[325.13]EYEATLEEC[160.03]C[160.03]AK	991.478365	1898.778772	4	1	peptide	β y14+
ALK[325.13]AWSVAR_C[160.03]ASIQK[325.13]FGER	836.417415	1198.623296	4	1	peptide	α precursor 1+
ALK[325.13]AWSVAR_C[160.03]ASIQK[325.13]FGER	836.417415	599.815286	4	2	peptide	α precursor 2+
ALK[325.13]AWSVAR_C[160.03]ASIQK[325.13]FGER	836.417415	400.212616	4	3	peptide	α precursor 3+
ALK[325.13]AWSVAR_C[160.03]ASIQK[325.13]FGER	836.417415	1950.029361	4	1	peptide	α long arm 1+
ALK[325.13]AWSVAR_C[160.03]ASIQK[325.13]FGER	836.417415	975.518319	4	2	peptide	α long arm 2+
ALK[325.13]AWSVAR_C[160.03]ASIQK[325.13]FGER	836.417415	650.681305	4	3	peptide	α long arm 3+
ALK[325.13]AWSVAR_C[160.03]ASIQK[325.13]FGER	836.417415	510.257637	4	1	peptide	α b3+
ALK[325.13]AWSVAR_C[160.03]ASIQK[325.13]FGER	836.417415	581.294751	4	1	peptide	α b4+
ALK[325.13]AWSVAR_C[160.03]ASIQK[325.13]FGER	836.417415	767.374064	4	1	peptide	α b5+
ALK[325.13]AWSVAR_C[160.03]ASIQK[325.13]FGER	836.417415	854.406093	4	1	peptide	α b6+
ALK[325.13]AWSVAR_C[160.03]ASIQK[325.13]FGER	836.417415	953.474507	4	1	peptide	α b7+
ALK[325.13]AWSVAR_C[160.03]ASIQK[325.13]FGER	836.417415	1024.511620	4	1	peptide	α b8+
ALK[325.13]AWSVAR_C[160.03]ASIQK[325.13]FGER	836.417415	432.256508	4	1	peptide	α y4+
ALK[325.13]AWSVAR_C[160.03]ASIQK[325.13]FGER	836.417415	618.335821	4	1	peptide	α y5+
ALK[325.13]AWSVAR_C[160.03]ASIQK[325.13]FGER	836.417415	689.372935	4	1	peptide	α y6+
ALK[325.13]AWSVAR_C[160.03]ASIQK[325.13]FGER	836.417415	1014.502118	4	1	peptide	α y7+
ALK[325.13]AWSVAR_C[160.03]ASIQK[325.13]FGER	836.417415	1127.586182	4	1	peptide	α y8+
ALK[325.13]AWSVAR_C[160.03]ASIQK[325.13]FGER	836.417415	1392.622390	4	1	peptide	β precursor 1+
ALK[325.13]AWSVAR_C[160.03]ASIQK[325.13]FGER	836.417415	696.814833	4	2	peptide	β precursor 2+
ALK[325.13]AWSVAR_C[160.03]ASIQK[325.13]FGER	836.417415	464.878981	4	3	peptide	β precursor 3+
ALK[325.13]AWSVAR_C[160.03]ASIQK[325.13]FGER	836.417415	2144.028455	4	1	peptide	β long arm 1+
ALK[325.13]AWSVAR_C[160.03]ASIQK[325.13]FGER	836.417415	1072.517866	4	2	peptide	β long arm 2+
ALK[325.13]AWSVAR_C[160.03]ASIQK[325.13]FGER	836.417415	715.347669	4	3	peptide	β long arm 3+
ALK[325.13]AWSVAR_C[160.03]ASIQK[325.13]FGER	836.417415	432.190483	4	1	peptide	β b4+
ALK[325.13]AWSVAR_C[160.03]ASIQK[325.13]FGER	836.417415	560.249060	4	1	peptide	β b5+
ALK[325.13]AWSVAR_C[160.03]ASIQK[325.13]FGER	836.417415	885.378243	4	1	peptide	β b6+
ALK[325.13]AWSVAR_C[160.03]ASIQK[325.13]FGER	836.417415	1032.446657	4	1	peptide	β b7+
ALK[325.13]AWSVAR_C[160.03]ASIQK[325.13]FGER	836.417415	1089.468121	4	1	peptide	β b8+
ALK[325.13]AWSVAR_C[160.03]ASIQK[325.13]FGER	836.417415	1218.510714	4	1	peptide	β b9+
ALK[325.13]AWSVAR_C[160.03]ASIQK[325.13]FGER	836.417415	508.251423	4	1	peptide	β y4+
ALK[325.13]AWSVAR_C[160.03]ASIQK[325.13]FGER	836.417415	833.380606	4	1	peptide	β y5+
ALK[325.13]AWSVAR_C[160.03]ASIQK[325.13]FGER	836.417415	961.439184	4	1	peptide	β y6+
ALK[325.13]AWSVAR_C[160.03]ASIQK[325.13]FGER	836.417415	1074.523248	4	1	peptide	β y7+
ALK[325.13]AWSVAR_C[160.03]ASIQK[325.13]FGER	836.417415	1161.555276	4	1	peptide	β y8+
ALK[325.13]AWSVAR_C[160.03]ASIQK[325.13]FGER	836.417415	1232.592390	4	1	peptide	β y9+
ALK[325.13]AWSVAR_C[160.03]ASIQK[325.13]FGER	836.417415	1392.622390	4	1	peptide	β y10+
LSQK[325.13]FPK_GAC[160.03]LLPK[325.13]IETM[147.04]R	850.434276	1044.537835	4	1	peptide	α precursor 1+
LSQK[325.13]FPK_GAC[160.03]LLPK[325.13]IETM[147.04]R	850.434276	522.772556	4	2	peptide	α precursor 2+
LSQK[325.13]FPK_GAC[160.03]LLPK[325.13]IETM[147.04]R	850.434276	348.850796	4	3	peptide	α precursor 3+
LSQK[325.13]FPK_GAC[160.03]LLPK[325.13]IETM[147.04]R	850.434276	1795.943900	4	1	peptide	α long arm 1+
LSQK[325.13]FPK_GAC[160.03]LLPK[325.13]IETM[147.04]R	850.434276	898.475588	4	2	peptide	α long arm 2+
LSQK[325.13]FPK_GAC[160.03]LLPK[325.13]IETM[147.04]R	850.434276	599.319484	4	3	peptide	α long arm 3+
LSQK[325.13]FPK_GAC[160.03]LLPK[325.13]IETM[147.04]R	850.434276	654.311130	4	1	peptide	α b4+
LSQK[325.13]FPK_GAC[160.03]LLPK[325.13]IETM[147.04]R	850.434276	801.379543	4	1	peptide	α b5+
LSQK[325.13]FPK_GAC[160.03]LLPK[325.13]IETM[147.04]R	850.434276	898.432307	4	1	peptide	α b6+
LSQK[325.13]FPK_GAC[160.03]LLPK[325.13]IETM[147.04]R	850.434276	716.363165	4	1	peptide	α y4+
LSQK[325.13]FPK_GAC[160.03]LLPK[325.13]IETM[147.04]R	850.434276	844.421743	4	1	peptide	α y5+
LSQK[325.13]FPK_GAC[160.03]LLPK[325.13]IETM[147.04]R	850.434276	931.453771	4	1	peptide	α y6+
LSQK[325.13]FPK_GAC[160.03]LLPK[325.13]IETM[147.04]R	850.434276	1601.771940	4	1	peptide	β precursor 1+
LSQK[325.13]FPK_GAC[160.03]LLPK[325.13]IETM[147.04]R	850.434276	801.389608	4	2	peptide	β precursor 2+
LSQK[325.13]FPK_GAC[160.03]LLPK[325.13]IETM[147.04]R	850.434276	534.595498	4	3	peptide	β precursor 3+
LSQK[325.13]FPK_GAC[160.03]LLPK[325.13]IETM[147.04]R	850.434276	2353.178005	4	1	peptide	β long arm 1+
LSQK[325.13]FPK_GAC[160.03]LLPK[325.13]IETM[147.04]R	850.434276	1177.092641	4	2	peptide	β long arm 2+
LSQK[325.13]FPK_GAC[160.03]LLPK[325.13]IETM[147.04]R	850.434276	785.064186	4	3	peptide	β long arm 3+
LSQK[325.13]FPK_GAC[160.03]LLPK[325.13]IETM[147.04]R	850.434276	402.179918	4	1	peptide	β b4+
LSQK[325.13]FPK_GAC[160.03]LLPK[325.13]IETM[147.04]R	850.434276	515.263982	4	1	peptide	β b5+
LSQK[325.13]FPK_GAC[160.03]LLPK[325.13]IETM[147.04]R	850.434276	612.316746	4	1	peptide	β b6+
LSQK[325.13]FPK_GAC[160.03]LLPK[325.13]IETM[147.04]R	850.434276	937.445929	4	1	peptide	β b7+
LSQK[325.13]FPK_GAC[160.03]LLPK[325.13]IETM[147.04]R	850.434276	1050.529993	4	1	peptide	β b8+
LSQK[325.13]FPK_GAC[160.03]LLPK[325.13]IETM[147.04]R	850.434276	1179.572586	4	1	peptide	β b9+
LSQK[325.13]FPK_GAC[160.03]LLPK[325.13]IETM[147.04]R	850.434276	1280.620265	4	1	peptide	β b10+
LSQK[325.13]FPK_GAC[160.03]LLPK[325.13]IETM[147.04]R	850.434276	1427.660265	4	1	peptide	β b11+
LSQK[325.13]FPK_GAC[160.03]LLPK[325.13]IETM[147.04]R	850.434276	423.206631	4	1	peptide	β y3+
LSQK[325.13]FPK_GAC[160.03]LLPK[325.13]IETM[147.04]R	850.434276	552.249224	4	1	peptide	β y4+
LSQK[325.13]FPK_GAC[160.03]LLPK[325.13]IETM[147.04]R	850.434276	665.333288	4	1	peptide	β y5+
LSQK[325.13]FPK_GAC[160.03]LLPK[325.13]IETM[147.04]R	850.434276	990.462471	4	1	peptide	β y6+
LSQK[325.13]FPK_GAC[160.03]LLPK[325.13]IETM[147.04]R	850.434276	1087.515235	4	1	peptide	β y7+
LSQK[325.13]FPK_GAC[160.03]LLPK[325.13]IETM[147.04]R	850.434276	1200.599299	4	1	peptide	β y8+
LSQK[325.13]FPK_GAC[160.03]LLPK[325.13]IETM[147.04]R	850.434276	1313.683363	4	1	peptide	β y9+
LSQK[325.13]FPK_GAC[160.03]LLPK[325.13]IETM[147.04]R	850.434276	1473.713363	4	1	peptide	β y10+
LSQK[325.13]FPK_GAC[160.03]LLPK[325.13]IETM[147.04]R	850.434276	1544.750477	4	1	peptide	β y11+
SLGK[325.13]VGTR_NEC[160.03]FLSHKDDSPDLPKLK[325.13]PDPNTLC[160.03]DEFK	904.936823	1014.523248	6	1	peptide	α precursor 1+
SLGK[325.13]VGTR_NEC[160.03]FLSHKDDSPDLPKLK[325.13]PDPNTLC[160.03]DEFK	904.936823	507.765262	6	2	peptide	α precursor 2+
SLGK[325.13]VGTR_NEC[160.03]FLSHKDDSPDLPKLK[325.13]PDPNTLC[160.03]DEFK	904.936823	338.845934	6	3	peptide	α precursor 3+
SLGK[325.13]VGTR_NEC[160.03]FLSHKDDSPDLPKLK[325.13]PDPNTLC[160.03]DEFK	904.936823	1765.929313	6	1	peptide	α long arm 1+
SLGK[325.13]VGTR_NEC[160.03]FLSHKDDSPDLPKLK[325.13]PDPNTLC[160.03]DEFK	904.936823	883.468295	6	2	peptide	α long arm 2+
SLGK[325.13]VGTR_NEC[160.03]FLSHKDDSPDLPKLK[325.13]PDPNTLC[160.03]DEFK	904.936823	589.314622	6	3	peptide	α long arm 3+
SLGK[325.13]VGTR_NEC[160.03]FLSHKDDSPDLPKLK[325.13]PDPNTLC[160.03]DEFK	904.936823	583.274016	6	1	peptide	α b4+
SLGK[325.13]VGTR_NEC[160.03]FLSHKDDSPDLPKLK[325.13]PDPNTLC[160.03]DEFK	904.936823	682.342430	6	1	peptide	α b5+
SLGK[325.13]VGTR_NEC[160.03]FLSHKDDSPDLPKLK[325.13]PDPNTLC[160.03]DEFK	904.936823	739.363893	6	1	peptide	α b6+
SLGK[325.13]VGTR_NEC[160.03]FLSHKDDSPDLPKLK[325.13]PDPNTLC[160.03]DEFK	904.936823	840.411572	6	1	peptide	α b7+
SLGK[325.13]VGTR_NEC[160.03]FLSHKDDSPDLPKLK[325.13]PDPNTLC[160.03]DEFK	904.936823	432.256508	6	1	peptide	α y4+
SLGK[325.13]VGTR_NEC[160.03]FLSHKDDSPDLPKLK[325.13]PDPNTLC[160.03]DEFK	904.936823	757.385691	6	1	peptide	α y5+
SLGK[325.13]VGTR_NEC[160.03]FLSHKDDSPDLPKLK[325.13]PDPNTLC[160.03]DEFK	904.936823	814.407155	6	1	peptide	α y6+
SLGK[325.13]VGTR_NEC[160.03]FLSHKDDSPDLPKLK[325.13]PDPNTLC[160.03]DEFK	904.936823	927.491219	6	1	peptide	α y7+
SLGK[325.13]VGTR_NEC[160.03]FLSHKDDSPDLPKLK[325.13]PDPNTLC[160.03]DEFK	904.936823	3656.652457	6	1	peptide	β precursor 1+
SLGK[325.13]VGTR_NEC[160.03]FLSHKDDSPDLPKLK[325.13]PDPNTLC[160.03]DEFK	904.936823	1828.829867	6	2	peptide	β precursor 2+
SLGK[325.13]VGTR_NEC[160.03]FLSHKDDSPDLPKLK[325.13]PDPNTLC[160.03]DEFK	904.936823	1219.555670	6	3	peptide	β precursor 3+
SLGK[325.13]VGTR_NEC[160.03]FLSHKDDSPDLPKLK[325.13]PDPNTLC[160.03]DEFK	904.936823	4408.058522	6	1	peptide	β long arm 1+
SLGK[325.13]VGTR_NEC[160.03]FLSHKDDSPDLPKLK[325.13]PDPNTLC[160.03]DEFK	904.936823	2204.532899	6	2	peptide	β long arm 2+
SLGK[325.13]VGTR_NEC[160.03]FLSHKDDSPDLPKLK[325.13]PDPNTLC[160.03]DEFK	904.936823	1470.024358	6	3	peptide	β long arm 3+
SLGK[325.13]VGTR_NEC[160.03]FLSHKDDSPDLPKLK[325.13]PDPNTLC[160.03]DEFK	904.936823	404.122797	6	1	peptide	β b3+
SLGK[325.13]VGTR_NEC[160.03]FLSHKDDSPDLPKLK[325.13]PDPNTLC[160.03]DEFK	904.936823	551.191211	6	1	peptide	β b4+
SLGK[325.13]VGTR_NEC[160.03]FLSHKDDSPDLPKLK[325.13]PDPNTLC[160.03]DEFK	904.936823	664.275275	6	1	peptide	β b5+
SLGK[325.13]VGTR_NEC[160.03]FLSHKDDSPDLPKLK[325.13]PDPNTLC[160.03]DEFK	904.936823	751.307303	6	1	peptide	β b6+
SLGK[325.13]VGTR_NEC[160.03]FLSHKDDSPDLPKLK[325.13]PDPNTLC[160.03]DEFK	904.936823	888.366215	6	1	peptide	β b7+
SLGK[325.13]VGTR_NEC[160.03]FLSHKDDSPDLPKLK[325.13]PDPNTLC[160.03]DEFK	904.936823	1016.461178	6	1	peptide	β b8+
SLGK[325.13]VGTR_NEC[160.03]FLSHKDDSPDLPKLK[325.13]PDPNTLC[160.03]DEFK	904.936823	1131.488121	6	1	peptide	β b9+
SLGK[325.13]VGTR_NEC[160.03]FLSHKDDSPDLPKLK[325.13]PDPNTLC[160.03]DEFK	904.936823	1246.515065	6	1	peptide	β b10+
SLGK[325.13]VGTR_NEC[160.03]FLSHKDDSPDLPKLK[325.13]PDPNTLC[160.03]DEFK	904.936823	1333.547093	6	1	peptide	β b11+
SLGK[325.13]VGTR_NEC[160.03]FLSHKDDSPDLPKLK[325.13]PDPNTLC[160.03]DEFK	904.936823	1430.599857	6	1	peptide	β b12+
SLGK[325.13]VGTR_NEC[160.03]FLSHKDDSPDLPKLK[325.13]PDPNTLC[160.03]DEFK	904.936823	1545.626800	6	1	peptide	β b13+
SLGK[325.13]VGTR_NEC[160.03]FLSHKDDSPDLPKLK[325.13]PDPNTLC[160.03]DEFK	904.936823	1658.710864	6	1	peptide	β b14+
SLGK[325.13]VGTR_NEC[160.03]FLSHKDDSPDLPKLK[325.13]PDPNTLC[160.03]DEFK	904.936823	1755.763628	6	1	peptide	β b15+
SLGK[325.13]VGTR_NEC[160.03]FLSHKDDSPDLPKLK[325.13]PDPNTLC[160.03]DEFK	904.936823	1883.858591	6	1	peptide	β b16+
SLGK[325.13]VGTR_NEC[160.03]FLSHKDDSPDLPKLK[325.13]PDPNTLC[160.03]DEFK	904.936823	1996.942655	6	1	peptide	β b17+
SLGK[325.13]VGTR_NEC[160.03]FLSHKDDSPDLPKLK[325.13]PDPNTLC[160.03]DEFK	904.936823	2322.071838	6	1	peptide	β b18+
SLGK[325.13]VGTR_NEC[160.03]FLSHKDDSPDLPKLK[325.13]PDPNTLC[160.03]DEFK	904.936823	2419.124602	6	1	peptide	β b19+
SLGK[325.13]VGTR_NEC[160.03]FLSHKDDSPDLPKLK[325.13]PDPNTLC[160.03]DEFK	904.936823	2534.151545	6	1	peptide	β b20+
SLGK[325.13]VGTR_NEC[160.03]FLSHKDDSPDLPKLK[325.13]PDPNTLC[160.03]DEFK	904.936823	2631.204309	6	1	peptide	β b21+
SLGK[325.13]VGTR_NEC[160.03]FLSHKDDSPDLPKLK[325.13]PDPNTLC[160.03]DEFK	904.936823	2745.247236	6	1	peptide	β b22+
SLGK[325.13]VGTR_NEC[160.03]FLSHKDDSPDLPKLK[325.13]PDPNTLC[160.03]DEFK	904.936823	2846.294915	6	1	peptide	β b23+
SLGK[325.13]VGTR_NEC[160.03]FLSHKDDSPDLPKLK[325.13]PDPNTLC[160.03]DEFK	904.936823	2959.378979	6	1	peptide	β b24+
SLGK[325.13]VGTR_NEC[160.03]FLSHKDDSPDLPKLK[325.13]PDPNTLC[160.03]DEFK	904.936823	3119.408979	6	1	peptide	β b25+
SLGK[325.13]VGTR_NEC[160.03]FLSHKDDSPDLPKLK[325.13]PDPNTLC[160.03]DEFK	904.936823	3234.435922	6	1	peptide	β b26+
SLGK[325.13]VGTR_NEC[160.03]FLSHKDDSPDLPKLK[325.13]PDPNTLC[160.03]DEFK	904.936823	3363.478515	6	1	peptide	β b27+
SLGK[325.13]VGTR_NEC[160.03]FLSHKDDSPDLPKLK[325.13]PDPNTLC[160.03]DEFK	904.936823	3510.546929	6	1	peptide	β b28+
SLGK[325.13]VGTR_NEC[160.03]FLSHKDDSPDLPKLK[325.13]PDPNTLC[160.03]DEFK	904.936823	423.223811	6	1	peptide	β y3+
SLGK[325.13]VGTR_NEC[160.03]FLSHKDDSPDLPKLK[325.13]PDPNTLC[160.03]DEFK	904.936823	538.250754	6	1	peptide	β y4+
SLGK[325.13]VGTR_NEC[160.03]FLSHKDDSPDLPKLK[325.13]PDPNTLC[160.03]DEFK	904.936823	698.280754	6	1	peptide	β y5+
SLGK[325.13]VGTR_NEC[160.03]FLSHKDDSPDLPKLK[325.13]PDPNTLC[160.03]DEFK	904.936823	811.364818	6	1	peptide	β y6+
SLGK[325.13]VGTR_NEC[160.03]FLSHKDDSPDLPKLK[325.13]PDPNTLC[160.03]DEFK	904.936823	912.412497	6	1	peptide	β y7+
SLGK[325.13]VGTR_NEC[160.03]FLSHKDDSPDLPKLK[325.13]PDPNTLC[160.03]DEFK	904.936823	1026.455424	6	1	peptide	β y8+
SLGK[325.13]VGTR_NEC[160.03]FLSHKDDSPDLPKLK[325.13]PDPNTLC[160.03]DEFK	904.936823	1123.508188	6	1	peptide	β y9+
SLGK[325.13]VGTR_NEC[160.03]FLSHKDDSPDLPKLK[325.13]PDPNTLC[160.03]DEFK	904.936823	1238.535131	6	1	peptide	β y10+
SLGK[325.13]VGTR_NEC[160.03]FLSHKDDSPDLPKLK[325.13]PDPNTLC[160.03]DEFK	904.936823	1335.587895	6	1	peptide	β y11+
SLGK[325.13]VGTR_NEC[160.03]FLSHKDDSPDLPKLK[325.13]PDPNTLC[160.03]DEFK	904.936823	1660.717078	6	1	peptide	β y12+
SLGK[325.13]VGTR_NEC[160.03]FLSHKDDSPDLPKLK[325.13]PDPNTLC[160.03]DEFK	904.936823	1773.801142	6	1	peptide	β y13+
SLGK[325.13]VGTR_NEC[160.03]FLSHKDDSPDLPKLK[325.13]PDPNTLC[160.03]DEFK	904.936823	1901.896105	6	1	peptide	β y14+
SLGK[325.13]VGTR_NEC[160.03]FLSHKDDSPDLPKLK[325.13]PDPNTLC[160.03]DEFK	904.936823	1998.948869	6	1	peptide	β y15+
SLGK[325.13]VGTR_NEC[160.03]FLSHKDDSPDLPKLK[325.13]PDPNTLC[160.03]DEFK	904.936823	2112.032933	6	1	peptide	β y16+
SLGK[325.13]VGTR_NEC[160.03]FLSHKDDSPDLPKLK[325.13]PDPNTLC[160.03]DEFK	904.936823	2227.059876	6	1	peptide	β y17+
SLGK[325.13]VGTR_NEC[160.03]FLSHKDDSPDLPKLK[325.13]PDPNTLC[160.03]DEFK	904.936823	2324.112640	6	1	peptide	β y18+
SLGK[325.13]VGTR_NEC[160.03]FLSHKDDSPDLPKLK[325.13]PDPNTLC[160.03]DEFK	904.936823	2411.144669	6	1	peptide	β y19+
SLGK[325.13]VGTR_NEC[160.03]FLSHKDDSPDLPKLK[325.13]PDPNTLC[160.03]DEFK	904.936823	2526.171612	6	1	peptide	β y20+
SLGK[325.13]VGTR_NEC[160.03]FLSHKDDSPDLPKLK[325.13]PDPNTLC[160.03]DEFK	904.936823	2641.198555	6	1	peptide	β y21+
SLGK[325.13]VGTR_NEC[160.03]FLSHKDDSPDLPKLK[325.13]PDPNTLC[160.03]DEFK	904.936823	2769.293518	6	1	peptide	β y22+
SLGK[325.13]VGTR_NEC[160.03]FLSHKDDSPDLPKLK[325.13]PDPNTLC[160.03]DEFK	904.936823	2906.352430	6	1	peptide	β y23+
SLGK[325.13]VGTR_NEC[160.03]FLSHKDDSPDLPKLK[325.13]PDPNTLC[160.03]DEFK	904.936823	2993.384458	6	1	peptide	β y24+
SLGK[325.13]VGTR_NEC[160.03]FLSHKDDSPDLPKLK[325.13]PDPNTLC[160.03]DEFK	904.936823	3106.468522	6	1	peptide	β y25+
SLGK[325.13]VGTR_NEC[160.03]FLSHKDDSPDLPKLK[325.13]PDPNTLC[160.03]DEFK	904.936823	3253.536936	6	1	peptide	β y26+
SLGK[325.13]VGTR_NEC[160.03]FLSHKDDSPDLPKLK[325.13]PDPNTLC[160.03]DEFK	904.936823	3413.566936	6	1	peptide	β y27+
SLGK[325.13]VGTR_NEC[160.03]FLSHKDDSPDLPKLK[325.13]PDPNTLC[160.03]DEFK	904.936823	3542.609529	6	1	peptide	β y28+
K[325.13]FWGK_LK[325.13]PDPNTLC[160.03]DEFK	847.909912	862.411178	4	1	peptide	α precursor 1+
K[325.13]FWGK_LK[325.13]PDPNTLC[160.03]DEFK	847.909912	431.709227	4	2	peptide	α precursor 2+
K[325.13]FWGK_LK[325.13]PDPNTLC[160.03]DEFK	847.909912	288.141910	4	3	peptide	α precursor 3+
K[325.13]FWGK_LK[325.13]PDPNTLC[160.03]DEFK	847.909912	1613.817243	4	1	peptide	α long arm 1+
K[325.13]FWGK_LK[325.13]PDPNTLC[160.03]DEFK	847.909912	807.412260	4	2	peptide	α long arm 2+
K[325.13]FWGK_LK[325.13]PDPNTLC[160.03]DEFK	847.909912	538.610599	4	3	peptide	α long arm 3+
K[325.13]FWGK_LK[325.13]PDPNTLC[160.03]DEFK	847.909912	473.204873	4	1	peptide	α b2+
K[325.13]FWGK_LK[325.13]PDPNTLC[160.03]DEFK	847.909912	659.284186	4	1	peptide	α b3+
K[325.13]FWGK_LK[325.13]PDPNTLC[160.03]DEFK	847.909912	716.305650	4	1	peptide	α b4+
K[325.13]FWGK_LK[325.13]PDPNTLC[160.03]DEFK	847.909912	537.281995	4	1	peptide	α y4+
K[325.13]FWGK_LK[325.13]PDPNTLC[160.03]DEFK	847.909912	862.411178	4	1	peptide	α y5+
K[325.13]FWGK_LK[325.13]PDPNTLC[160.03]DEFK	847.909912	1773.801142	4	1	peptide	β precursor 1+
K[325.13]FWGK_LK[325.13]PDPNTLC[160.03]DEFK	847.909912	887.404209	4	2	peptide	β precursor 2+
K[325.13]FWGK_LK[325.13]PDPNTLC[160.03]DEFK	847.909912	591.938565	4	3	peptide	β precursor 3+
K[325.13]FWGK_LK[325.13]PDPNTLC[160.03]DEFK	847.909912	2525.207207	4	1	peptide	β long arm 1+
K[325.13]FWGK_LK[325.13]PDPNTLC[160.03]DEFK	847.909912	1263.107242	4	2	peptide	β long arm 2+
K[325.13]FWGK_LK[325.13]PDPNTLC[160.03]DEFK	847.909912	842.407253	4	3	peptide	β long arm 3+
K[325.13]FWGK_LK[325.13]PDPNTLC[160.03]DEFK	847.909912	439.220524	4	1	peptide	β b2+
K[325.13]FWGK_LK[325.13]PDPNTLC[160.03]DEFK	847.909912	536.273287	4	1	peptide	β b3+
K[325.13]FWGK_LK[325.13]PDPNTLC[160.03]DEFK	847.909912	651.300230	4	1	peptide	β b4+
K[325.13]FWGK_LK[325.13]PDPNTLC[160.03]DEFK	847.909912	748.352994	4	1	peptide	β b5+
K[325.13]FWGK_LK[325.13]PDPNTLC[160.03]DEFK	847.909912	862.395922	4	1	peptide	β b6+
K[325.13]FWGK_LK[325.13]PDPNTLC[160.03]DEFK	847.909912	963.443600	4	1	peptide	β b7+
K[325.13]FWGK_LK[325.13]PDPNTLC[160.03]DEFK	847.909912	1076.527664	4	1	peptide	β b8+
K[325.13]FWGK_LK[325.13]PDPNTLC[160.03]DEFK	847.909912	1236.557664	4	1	peptide	β b9+
K[325.13]FWGK_LK[325.13]PDPNTLC[160.03]DEFK	847.909912	1351.584607	4	1	peptide	β b10+
K[325.13]FWGK_LK[325.13]PDPNTLC[160.03]DEFK	847.909912	1480.627201	4	1	peptide	β b11+
K[325.13]FWGK_LK[325.13]PDPNTLC[160.03]DEFK	847.909912	1627.695614	4	1	peptide	β b12+
K[325.13]FWGK_LK[325.13]PDPNTLC[160.03]DEFK	847.909912	423.223811	4	1	peptide	β y3+
K[325.13]FWGK_LK[325.13]PDPNTLC[160.03]DEFK	847.909912	538.250754	4	1	peptide	β y4+
K[325.13]FWGK_LK[325.13]PDPNTLC[160.03]DEFK	847.909912	698.280754	4	1	peptide	β y5+
K[325.13]FWGK_LK[325.13]PDPNTLC[160.03]DEFK	847.909912	811.364818	4	1	peptide	β y6+
K[325.13]FWGK_LK[325.13]PDPNTLC[160.03]DEFK	847.909912	912.412497	4	1	peptide	β y7+
K[325.13]FWGK_LK[325.13]PDPNTLC[160.03]DEFK	847.909912	1026.455424	4	1	peptide	β y8+
K[325.13]FWGK_LK[325.13]PDPNTLC[160.03]DEFK	847.909912	1123.508188	4	1	peptide	β y9+
K[325.13]FWGK_LK[325.13]PDPNTLC[160.03]DEFK	847.909912	1238.535131	4	1	peptide	β y10+
K[325.13]FWGK_LK[325.13]PDPNTLC[160.03]DEFK	847.909912	1335.587895	4	1	peptide	β y11+
K[325.13]FWGK_LK[325.13]PDPNTLC[160.03]DEFK	847.909912	1660.717078	4	1	peptide	β y12+
SLGK[325.13]VGTR_DDSPDLPK[325.13]LKPDPNTLC[160.03]DEFKADEK	809.394216	1014.523248	6	1	peptide	α precursor 1+
SLGK[325.13]VGTR_DDSPDLPK[325.13]LKPDPNTLC[160.03]DEFKADEK	809.394216	507.765262	6	2	peptide	α precursor 2+
SLGK[325.13]VGTR_DDSPDLPK[325.13]LKPDPNTLC[160.03]DEFKADEK	809.394216	338.845934	6	3	peptide	α precursor 3+
SLGK[325.13]VGTR_DDSPDLPK[325.13]LKPDPNTLC[160.03]DEFKADEK	809.394216	1765.929313	6	1	peptide	α long arm 1+
SLGK[325.13]VGTR_DDSPDLPK[325.13]LKPDPNTLC[160.03]DEFKADEK	809.394216	883.468295	6	2	peptide	α long arm 2+
SLGK[325.13]VGTR_DDSPDLPK[325.13]LKPDPNTLC[160.03]DEFKADEK	809.394216	589.314622	6	3	peptide	α long arm 3+
SLGK[325.13]VGTR_DDSPDLPK[325.13]LKPDPNTLC[160.03]DEFKADEK	809.394216	583.274016	6	1	peptide	α b4+
SLGK[325.13]VGTR_DDSPDLPK[325.13]LKPDPNTLC[160.03]DEFKADEK	809.394216	682.342430	6	1	peptide	α b5+
SLGK[325.13]VGTR_DDSPDLPK[325.13]LKPDPNTLC[160.03]DEFKADEK	809.394216	739.363893	6	1	peptide	α b6+
SLGK[325.13]VGTR_DDSPDLPK[325.13]LKPDPNTLC[160.03]DEFKADEK	809.394216	840.411572	6	1	peptide	α b7+
SLGK[325.13]VGTR_DDSPDLPK[325.13]LKPDPNTLC[160.03]DEFKADEK	809.394216	432.256508	6	1	peptide	α y4+
SLGK[325.13]VGTR_DDSPDLPK[325.13]LKPDPNTLC[160.03]DEFKADEK	809.394216	757.385691	6	1	peptide	α y5+
SLGK[325.13]VGTR_DDSPDLPK[325.13]LKPDPNTLC[160.03]DEFKADEK	809.394216	814.407155	6	1	peptide	α y6+
SLGK[325.13]VGTR_DDSPDLPK[325.13]LKPDPNTLC[160.03]DEFKADEK	809.394216	927.491219	6	1	peptide	α y7+
SLGK[325.13]VGTR_DDSPDLPK[325.13]LKPDPNTLC[160.03]DEFKADEK	809.394216	3084.400168	6	1	peptide	β precursor 1+
SLGK[325.13]VGTR_DDSPDLPK[325.13]LKPDPNTLC[160.03]DEFKADEK	809.394216	1542.703722	6	2	peptide	β precursor 2+
SLGK[325.13]VGTR_DDSPDLPK[325.13]LKPDPNTLC[160.03]DEFKADEK	809.394216	1028.804907	6	3	peptide	β precursor 3+
SLGK[325.13]VGTR_DDSPDLPK[325.13]LKPDPNTLC[160.03]DEFKADEK	809.394216	3835.806233	6	1	peptide	β long arm 1+
SLGK[325.13]VGTR_DDSPDLPK[325.13]LKPDPNTLC[160.03]DEFKADEK	809.394216	1918.406755	6	2	peptide	β long arm 2+
SLGK[325.13]VGTR_DDSPDLPK[325.13]LKPDPNTLC[160.03]DEFKADEK	809.394216	1279.273595	6	3	peptide	β long arm 3+
SLGK[325.13]VGTR_DDSPDLPK[325.13]LKPDPNTLC[160.03]DEFKADEK	809.394216	415.145955	6	1	peptide	β b4+
SLGK[325.13]VGTR_DDSPDLPK[325.13]LKPDPNTLC[160.03]DEFKADEK	809.394216	530.172898	6	1	peptide	β b5+
SLGK[325.13]VGTR_DDSPDLPK[325.13]LKPDPNTLC[160.03]DEFKADEK	809.394216	643.256962	6	1	peptide	β b6+
SLGK[325.13]VGTR_DDSPDLPK[325.13]LKPDPNTLC[160.03]DEFKADEK	809.394216	740.309726	6	1	peptide	β b7+
SLGK[325.13]VGTR_DDSPDLPK[325.13]LKPDPNTLC[160.03]DEFKADEK	809.394216	1065.438909	6	1	peptide	β b8+
SLGK[325.13]VGTR_DDSPDLPK[325.13]LKPDPNTLC[160.03]DEFKADEK	809.394216	1178.522973	6	1	peptide	β b9+
SLGK[325.13]VGTR_DDSPDLPK[325.13]LKPDPNTLC[160.03]DEFKADEK	809.394216	1306.617936	6	1	peptide	β b10+
SLGK[325.13]VGTR_DDSPDLPK[325.13]LKPDPNTLC[160.03]DEFKADEK	809.394216	1403.670700	6	1	peptide	β b11+
SLGK[325.13]VGTR_DDSPDLPK[325.13]LKPDPNTLC[160.03]DEFKADEK	809.394216	1518.697643	6	1	peptide	β b12+
SLGK[325.13]VGTR_DDSPDLPK[325.13]LKPDPNTLC[160.03]DEFKADEK	809.394216	1615.750407	6	1	peptide	β b13+
SLGK[325.13]VGTR_DDSPDLPK[325.13]LKPDPNTLC[160.03]DEFKADEK	809.394216	1729.793334	6	1	peptide	β b14+
SLGK[325.13]VGTR_DDSPDLPK[325.13]LKPDPNTLC[160.03]DEFKADEK	809.394216	1830.841013	6	1	peptide	β b15+
SLGK[325.13]VGTR_DDSPDLPK[325.13]LKPDPNTLC[160.03]DEFKADEK	809.394216	1943.925077	6	1	peptide	β b16+
SLGK[325.13]VGTR_DDSPDLPK[325.13]LKPDPNTLC[160.03]DEFKADEK	809.394216	2103.955077	6	1	peptide	β b17+
SLGK[325.13]VGTR_DDSPDLPK[325.13]LKPDPNTLC[160.03]DEFKADEK	809.394216	2218.982020	6	1	peptide	β b18+
SLGK[325.13]VGTR_DDSPDLPK[325.13]LKPDPNTLC[160.03]DEFKADEK	809.394216	2348.024613	6	1	peptide	β b19+
SLGK[325.13]VGTR_DDSPDLPK[325.13]LKPDPNTLC[160.03]DEFKADEK	809.394216	2495.093027	6	1	peptide	β b20+
SLGK[325.13]VGTR_DDSPDLPK[325.13]LKPDPNTLC[160.03]DEFKADEK	809.394216	2623.187990	6	1	peptide	β b21+
SLGK[325.13]VGTR_DDSPDLPK[325.13]LKPDPNTLC[160.03]DEFKADEK	809.394216	2694.225104	6	1	peptide	β b22+
SLGK[325.13]VGTR_DDSPDLPK[325.13]LKPDPNTLC[160.03]DEFKADEK	809.394216	2809.252047	6	1	peptide	β b23+
SLGK[325.13]VGTR_DDSPDLPK[325.13]LKPDPNTLC[160.03]DEFKADEK	809.394216	2938.294640	6	1	peptide	β b24+
SLGK[325.13]VGTR_DDSPDLPK[325.13]LKPDPNTLC[160.03]DEFKADEK	809.394216	462.219454	6	1	peptide	β y4+
SLGK[325.13]VGTR_DDSPDLPK[325.13]LKPDPNTLC[160.03]DEFKADEK	809.394216	590.314417	6	1	peptide	β y5+
SLGK[325.13]VGTR_DDSPDLPK[325.13]LKPDPNTLC[160.03]DEFKADEK	809.394216	737.382831	6	1	peptide	β y6+
SLGK[325.13]VGTR_DDSPDLPK[325.13]LKPDPNTLC[160.03]DEFKADEK	809.394216	866.425424	6	1	peptide	β y7+
SLGK[325.13]VGTR_DDSPDLPK[325.13]LKPDPNTLC[160.03]DEFKADEK	809.394216	981.452367	6	1	peptide	β y8+
SLGK[325.13]VGTR_DDSPDLPK[325.13]LKPDPNTLC[160.03]DEFKADEK	809.394216	1141.482367	6	1	peptide	β y9+
SLGK[325.13]VGTR_DDSPDLPK[325.13]LKPDPNTLC[160.03]DEFKADEK	809.394216	1254.566431	6	1	peptide	β y10+
SLGK[325.13]VGTR_DDSPDLPK[325.13]LKPDPNTLC[160.03]DEFKADEK	809.394216	1355.614110	6	1	peptide	β y11+
SLGK[325.13]VGTR_DDSPDLPK[325.13]LKPDPNTLC[160.03]DEFKADEK	809.394216	1469.657037	6	1	peptide	β y12+
SLGK[325.13]VGTR_DDSPDLPK[325.13]LKPDPNTLC[160.03]DEFKADEK	809.394216	1566.709801	6	1	peptide	β y13+
SLGK[325.13]VGTR_DDSPDLPK[325.13]LKPDPNTLC[160.03]DEFKADEK	809.394216	1681.736744	6	1	peptide	β y14+
SLGK[325.13]VGTR_DDSPDLPK[325.13]LKPDPNTLC[160.03]DEFKADEK	809.394216	1778.789508	6	1	peptide	β y15+
SLGK[325.13]VGTR_DDSPDLPK[325.13]LKPDPNTLC[160.03]DEFKADEK	809.394216	1906.884471	6	1	peptide	β y16+
SLGK[325.13]VGTR_DDSPDLPK[325.13]LKPDPNTLC[160.03]DEFKADEK	809.394216	2019.968535	6	1	peptide	β y17+
SLGK[325.13]VGTR_DDSPDLPK[325.13]LKPDPNTLC[160.03]DEFKADEK	809.394216	2345.097718	6	1	peptide	β y18+
SLGK[325.13]VGTR_DDSPDLPK[325.13]LKPDPNTLC[160.03]DEFKADEK	809.394216	2442.150482	6	1	peptide	β y19+
SLGK[325.13]VGTR_DDSPDLPK[325.13]LKPDPNTLC[160.03]DEFKADEK	809.394216	2555.234546	6	1	peptide	β y20+
SLGK[325.13]VGTR_DDSPDLPK[325.13]LKPDPNTLC[160.03]DEFKADEK	809.394216	2670.261489	6	1	peptide	β y21+
SLGK[325.13]VGTR_DDSPDLPK[325.13]LKPDPNTLC[160.03]DEFKADEK	809.394216	2767.314253	6	1	peptide	β y22+
SLGK[325.13]VGTR_DDSPDLPK[325.13]LKPDPNTLC[160.03]DEFKADEK	809.394216	2854.346282	6	1	peptide	β y23+
SLGK[325.13]VGTR_DDSPDLPK[325.13]LKPDPNTLC[160.03]DEFKADEK	809.394216	2969.373225	6	1	peptide	β y24+
LC[160.03]VLHEK[325.13]TPVSEK_DDSPDLPK[325.13]LKPDPNTLC[160.03]DEFKADEK	929.949819	1736.853512	6	1	peptide	α precursor 1+
LC[160.03]VLHEK[325.13]TPVSEK_DDSPDLPK[325.13]LKPDPNTLC[160.03]DEFKADEK	929.949819	868.930394	6	2	peptide	α precursor 2+
LC[160.03]VLHEK[325.13]TPVSEK_DDSPDLPK[325.13]LKPDPNTLC[160.03]DEFKADEK	929.949819	579.622688	6	3	peptide	α precursor 3+
LC[160.03]VLHEK[325.13]TPVSEK_DDSPDLPK[325.13]LKPDPNTLC[160.03]DEFKADEK	929.949819	2488.259577	6	1	peptide	α long arm 1+
LC[160.03]VLHEK[325.13]TPVSEK_DDSPDLPK[325.13]LKPDPNTLC[160.03]DEFKADEK	929.949819	1244.633427	6	2	peptide	α long arm 2+
LC[160.03]VLHEK[325.13]TPVSEK_DDSPDLPK[325.13]LKPDPNTLC[160.03]DEFKADEK	929.949819	830.091377	6	3	peptide	α long arm 3+
LC[160.03]VLHEK[325.13]TPVSEK_DDSPDLPK[325.13]LKPDPNTLC[160.03]DEFKADEK	929.949819	486.273818	6	1	peptide	α b4+
LC[160.03]VLHEK[325.13]TPVSEK_DDSPDLPK[325.13]LKPDPNTLC[160.03]DEFKADEK	929.949819	623.332730	6	1	peptide	α b5+
LC[160.03]VLHEK[325.13]TPVSEK_DDSPDLPK[325.13]LKPDPNTLC[160.03]DEFKADEK	929.949819	752.375323	6	1	peptide	α b6+
LC[160.03]VLHEK[325.13]TPVSEK_DDSPDLPK[325.13]LKPDPNTLC[160.03]DEFKADEK	929.949819	1077.504507	6	1	peptide	α b7+
LC[160.03]VLHEK[325.13]TPVSEK_DDSPDLPK[325.13]LKPDPNTLC[160.03]DEFKADEK	929.949819	1178.552185	6	1	peptide	α b8+
LC[160.03]VLHEK[325.13]TPVSEK_DDSPDLPK[325.13]LKPDPNTLC[160.03]DEFKADEK	929.949819	1275.604949	6	1	peptide	α b9+
LC[160.03]VLHEK[325.13]TPVSEK_DDSPDLPK[325.13]LKPDPNTLC[160.03]DEFKADEK	929.949819	1374.673363	6	1	peptide	α b10+
LC[160.03]VLHEK[325.13]TPVSEK_DDSPDLPK[325.13]LKPDPNTLC[160.03]DEFKADEK	929.949819	1461.705391	6	1	peptide	α b11+
LC[160.03]VLHEK[325.13]TPVSEK_DDSPDLPK[325.13]LKPDPNTLC[160.03]DEFKADEK	929.949819	1590.747984	6	1	peptide	α b12+
LC[160.03]VLHEK[325.13]TPVSEK_DDSPDLPK[325.13]LKPDPNTLC[160.03]DEFKADEK	929.949819	462.255840	6	1	peptide	α y4+
LC[160.03]VLHEK[325.13]TPVSEK_DDSPDLPK[325.13]LKPDPNTLC[160.03]DEFKADEK	929.949819	559.308604	6	1	peptide	α y5+
LC[160.03]VLHEK[325.13]TPVSEK_DDSPDLPK[325.13]LKPDPNTLC[160.03]DEFKADEK	929.949819	660.356282	6	1	peptide	α y6+
LC[160.03]VLHEK[325.13]TPVSEK_DDSPDLPK[325.13]LKPDPNTLC[160.03]DEFKADEK	929.949819	985.485465	6	1	peptide	α y7+
LC[160.03]VLHEK[325.13]TPVSEK_DDSPDLPK[325.13]LKPDPNTLC[160.03]DEFKADEK	929.949819	1114.528058	6	1	peptide	α y8+
LC[160.03]VLHEK[325.13]TPVSEK_DDSPDLPK[325.13]LKPDPNTLC[160.03]DEFKADEK	929.949819	1251.586970	6	1	peptide	α y9+
LC[160.03]VLHEK[325.13]TPVSEK_DDSPDLPK[325.13]LKPDPNTLC[160.03]DEFKADEK	929.949819	1364.671034	6	1	peptide	α y10+
LC[160.03]VLHEK[325.13]TPVSEK_DDSPDLPK[325.13]LKPDPNTLC[160.03]DEFKADEK	929.949819	1463.739448	6	1	peptide	α y11+
LC[160.03]VLHEK[325.13]TPVSEK_DDSPDLPK[325.13]LKPDPNTLC[160.03]DEFKADEK	929.949819	1623.769448	6	1	peptide	α y12+
LC[160.03]VLHEK[325.13]TPVSEK_DDSPDLPK[325.13]LKPDPNTLC[160.03]DEFKADEK	929.949819	3084.400168	6	1	peptide	β precursor 1+
LC[160.03]VLHEK[325.13]TPVSEK_DDSPDLPK[325.13]LKPDPNTLC[160.03]DEFKADEK	929.949819	1542.703722	6	2	peptide	β precursor 2+
LC[160.03]VLHEK[325.13]TPVSEK_DDSPDLPK[325.13]LKPDPNTLC[160.03]DEFKADEK	929.949819	1028.804907	6	3	peptide	β precursor 3+
LC[160.03]VLHEK[325.13]TPVSEK_DDSPDLPK[325.13]LKPDPNTLC[160.03]DEFKADEK	929.949819	3835.806233	6	1	peptide	β long arm 1+
LC[160.03]VLHEK[325.13]TPVSEK_DDSPDLPK[325.13]LKPDPNTLC[160.03]DEFKADEK	929.949819	1918.406755	6	2	peptide	β long arm 2+
LC[160.03]VLHEK[325.13]TPVSEK_DDSPDLPK[325.13]LKPDPNTLC[160.03]DEFKADEK	929.949819	1279.273595	6	3	peptide	β long arm 3+
LC[160.03]VLHEK[325.13]TPVSEK_DDSPDLPK[325.13]LKPDPNTLC[160.03]DEFKADEK	929.949819	415.145955	6	1	peptide	β b4+
LC[160.03]VLHEK[325.13]TPVSEK_DDSPDLPK[325.13]LKPDPNTLC[160.03]DEFKADEK	929.949819	530.172898	6	1	peptide	β b5+
LC[160.03]VLHEK[325.13]TPVSEK_DDSPDLPK[325.13]LKPDPNTLC[160.03]DEFKADEK	929.949819	643.256962	6	1	peptide	β b6+
LC[160.03]VLHEK[325.13]TPVSEK_DDSPDLPK[325.13]LKPDPNTLC[160.03]DEFKADEK	929.949819	740.309726	6	1	peptide	β b7+
LC[160.03]VLHEK[325.13]TPVSEK_DDSPDLPK[325.13]LKPDPNTLC[160.03]DEFKADEK	929.949819	1065.438909	6	1	peptide	β b8+
LC[160.03]VLHEK[325.13]TPVSEK_DDSPDLPK[325.13]LKPDPNTLC[160.03]DEFKADEK	929.949819	1178.522973	6	1	peptide	β b9+
LC[160.03]VLHEK[325.13]TPVSEK_DDSPDLPK[325.13]LKPDPNTLC[160.03]DEFKADEK	929.949819	1306.617936	6	1	peptide	β b10+
LC[160.03]VLHEK[325.13]TPVSEK_DDSPDLPK[325.13]LKPDPNTLC[160.03]DEFKADEK	929.949819	1403.670700	6	1	peptide	β b11+
LC[160.03]VLHEK[325.13]TPVSEK_DDSPDLPK[325.13]LKPDPNTLC[160.03]DEFKADEK	929.949819	1518.697643	6	1	peptide	β b12+
LC[160.03]VLHEK[325.13]TPVSEK_DDSPDLPK[325.13]LKPDPNTLC[160.03]DEFKADEK	929.949819	1615.750407	6	1	peptide	β b13+
LC[160.03]VLHEK[325.13]TPVSEK_DDSPDLPK[325.13]LKPDPNTLC[160.03]DEFKADEK	929.949819	1729.793334	6	1	peptide	β b14+
LC[160.03]VLHEK[325.13]TPVSEK_DDSPDLPK[325.13]LKPDPNTLC[160.03]DEFKADEK	929.949819	1830.841013	6	1	peptide	β b15+
LC[160.03]VLHEK[325.13]TPVSEK_DDSPDLPK[325.13]LKPDPNTLC[160.03]DEFKADEK	929.949819	1943.925077	6	1	peptide	β b16+
LC[160.03]VLHEK[325.13]TPVSEK_DDSPDLPK[325.13]LKPDPNTLC[160.03]DEFKADEK	929.949819	2103.955077	6	1	peptide	β b17+
LC[160.03]VLHEK[325.13]TPVSEK_DDSPDLPK[325.13]LKPDPNTLC[160.03]DEFKADEK	929.949819	2218.982020	6	1	peptide	β b18+
LC[160.03]VLHEK[325.13]TPVSEK_DDSPDLPK[325.13]LKPDPNTLC[160.03]DEFKADEK	929.949819	2348.024613	6	1	peptide	β b19+
LC[160.03]VLHEK[325.13]TPVSEK_DDSPDLPK[325.13]LKPDPNTLC[160.03]DEFKADEK	929.949819	2495.093027	6	1	peptide	β b20+
LC[160.03]VLHEK[325.13]TPVSEK_DDSPDLPK[325.13]LKPDPNTLC[160.03]DEFKADEK	929.949819	2623.187990	6	1	peptide	β b21+
LC[160.03]VLHEK[325.13]TPVSEK_DDSPDLPK[325.13]LKPDPNTLC[160.03]DEFKADEK	929.949819	2694.225104	6	1	peptide	β b22+
LC[160.03]VLHEK[325.13]TPVSEK_DDSPDLPK[325.13]LKPDPNTLC[160.03]DEFKADEK	929.949819	2809.252047	6	1	peptide	β b23+
LC[160.03]VLHEK[325.13]TPVSEK_DDSPDLPK[325.13]LKPDPNTLC[160.03]DEFKADEK	929.949819	2938.294640	6	1	peptide	β b24+
LC[160.03]VLHEK[325.13]TPVSEK_DDSPDLPK[325.13]LKPDPNTLC[160.03]DEFKADEK	929.949819	462.219454	6	1	peptide	β y4+
LC[160.03]VLHEK[325.13]TPVSEK_DDSPDLPK[325.13]LKPDPNTLC[160.03]DEFKADEK	929.949819	590.314417	6	1	peptide	β y5+
LC[160.03]VLHEK[325.13]TPVSEK_DDSPDLPK[325.13]LKPDPNTLC[160.03]DEFKADEK	929.949819	737.382831	6	1	peptide	β y6+
LC[160.03]VLHEK[325.13]TPVSEK_DDSPDLPK[325.13]LKPDPNTLC[160.03]DEFKADEK	929.949819	866.425424	6	1	peptide	β y7+
LC[160.03]VLHEK[325.13]TPVSEK_DDSPDLPK[325.13]LKPDPNTLC[160.03]DEFKADEK	929.949819	981.452367	6	1	peptide	β y8+
LC[160.03]VLHEK[325.13]TPVSEK_DDSPDLPK[325.13]LKPDPNTLC[160.03]DEFKADEK	929.949819	1141.482367	6	1	peptide	β y9+
LC[160.03]VLHEK[325.13]TPVSEK_DDSPDLPK[325.13]LKPDPNTLC[160.03]DEFKADEK	929.949819	1254.566431	6	1	peptide	β y10+
LC[160.03]VLHEK[325.13]TPVSEK_DDSPDLPK[325.13]LKPDPNTLC[160.03]DEFKADEK	929.949819	1355.614110	6	1	peptide	β y11+
LC[160.03]VLHEK[325.13]TPVSEK_DDSPDLPK[325.13]LKPDPNTLC[160.03]DEFKADEK	929.949819	1469.657037	6	1	peptide	β y12+
LC[160.03]VLHEK[325.13]TPVSEK_DDSPDLPK[325.13]LKPDPNTLC[160.03]DEFKADEK	929.949819	1566.709801	6	1	peptide	β y13+
LC[160.03]VLHEK[325.13]TPVSEK_DDSPDLPK[325.13]LKPDPNTLC[160.03]DEFKADEK	929.949819	1681.736744	6	1	peptide	β y14+
LC[160.03]VLHEK[325.13]TPVSEK_DDSPDLPK[325.13]LKPDPNTLC[160.03]DEFKADEK	929.949819	1778.789508	6	1	peptide	β y15+
LC[160.03]VLHEK[325.13]TPVSEK_DDSPDLPK[325.13]LKPDPNTLC[160.03]DEFKADEK	929.949819	1906.884471	6	1	peptide	β y16+
LC[160.03]VLHEK[325.13]TPVSEK_DDSPDLPK[325.13]LKPDPNTLC[160.03]DEFKADEK	929.949819	2019.968535	6	1	peptide	β y17+
LC[160.03]VLHEK[325.13]TPVSEK_DDSPDLPK[325.13]LKPDPNTLC[160.03]DEFKADEK	929.949819	2345.097718	6	1	peptide	β y18+
LC[160.03]VLHEK[325.13]TPVSEK_DDSPDLPK[325.13]LKPDPNTLC[160.03]DEFKADEK	929.949819	2442.150482	6	1	peptide	β y19+
LC[160.03]VLHEK[325.13]TPVSEK_DDSPDLPK[325.13]LKPDPNTLC[160.03]DEFKADEK	929.949819	2555.234546	6	1	peptide	β y20+
LC[160.03]VLHEK[325.13]TPVSEK_DDSPDLPK[325.13]LKPDPNTLC[160.03]DEFKADEK	929.949819	2670.261489	6	1	peptide	β y21+
LC[160.03]VLHEK[325.13]TPVSEK_DDSPDLPK[325.13]LKPDPNTLC[160.03]DEFKADEK	929.949819	2767.314253	6	1	peptide	β y22+
LC[160.03]VLHEK[325.13]TPVSEK_DDSPDLPK[325.13]LKPDPNTLC[160.03]DEFKADEK	929.949819	2854.346282	6	1	peptide	β y23+
LC[160.03]VLHEK[325.13]TPVSEK_DDSPDLPK[325.13]LKPDPNTLC[160.03]DEFKADEK	929.949819	2969.373225	6	1	peptide	β y24+
SLGK[325.13]VGTR_GAC[160.03]LLPK[325.13]IETMR	838.679911	1014.523248	4	1	peptide	α precursor 1+
SLGK[325.13]VGTR_GAC[160.03]LLPK[325.13]IETMR	838.679911	507.765262	4	2	peptide	α precursor 2+
SLGK[325.13]VGTR_GAC[160.03]LLPK[325.13]IETMR	838.679911	338.845934	4	3	peptide	α precursor 3+
SLGK[325.13]VGTR_GAC[160.03]LLPK[325.13]IETMR	838.679911	1765.929313	4	1	peptide	α long arm 1+
SLGK[325.13]VGTR_GAC[160.03]LLPK[325.13]IETMR	838.679911	883.468295	4	2	peptide	α long arm 2+
SLGK[325.13]VGTR_GAC[160.03]LLPK[325.13]IETMR	838.679911	589.314622	4	3	peptide	α long arm 3+
SLGK[325.13]VGTR_GAC[160.03]LLPK[325.13]IETMR	838.679911	583.274016	4	1	peptide	α b4+
SLGK[325.13]VGTR_GAC[160.03]LLPK[325.13]IETMR	838.679911	682.342430	4	1	peptide	α b5+
SLGK[325.13]VGTR_GAC[160.03]LLPK[325.13]IETMR	838.679911	739.363893	4	1	peptide	α b6+
SLGK[325.13]VGTR_GAC[160.03]LLPK[325.13]IETMR	838.679911	840.411572	4	1	peptide	α b7+
SLGK[325.13]VGTR_GAC[160.03]LLPK[325.13]IETMR	838.679911	432.256508	4	1	peptide	α y4+
SLGK[325.13]VGTR_GAC[160.03]LLPK[325.13]IETMR	838.679911	757.385691	4	1	peptide	α y5+
SLGK[325.13]VGTR_GAC[160.03]LLPK[325.13]IETMR	838.679911	814.407155	4	1	peptide	α y6+
SLGK[325.13]VGTR_GAC[160.03]LLPK[325.13]IETMR	838.679911	927.491219	4	1	peptide	α y7+
SLGK[325.13]VGTR_GAC[160.03]LLPK[325.13]IETMR	838.679911	1585.772425	4	1	peptide	β precursor 1+
SLGK[325.13]VGTR_GAC[160.03]LLPK[325.13]IETMR	838.679911	793.389851	4	2	peptide	β precursor 2+
SLGK[325.13]VGTR_GAC[160.03]LLPK[325.13]IETMR	838.679911	529.262326	4	3	peptide	β precursor 3+
SLGK[325.13]VGTR_GAC[160.03]LLPK[325.13]IETMR	838.679911	2337.178490	4	1	peptide	β long arm 1+
SLGK[325.13]VGTR_GAC[160.03]LLPK[325.13]IETMR	838.679911	1169.092883	4	2	peptide	β long arm 2+
SLGK[325.13]VGTR_GAC[160.03]LLPK[325.13]IETMR	838.679911	779.731014	4	3	peptide	β long arm 3+
SLGK[325.13]VGTR_GAC[160.03]LLPK[325.13]IETMR	838.679911	402.179918	4	1	peptide	β b4+
SLGK[325.13]VGTR_GAC[160.03]LLPK[325.13]IETMR	838.679911	515.263982	4	1	peptide	β b5+
SLGK[325.13]VGTR_GAC[160.03]LLPK[325.13]IETMR	838.679911	612.316746	4	1	peptide	β b6+
SLGK[325.13]VGTR_GAC[160.03]LLPK[325.13]IETMR	838.679911	937.445929	4	1	peptide	β b7+
SLGK[325.13]VGTR_GAC[160.03]LLPK[325.13]IETMR	838.679911	1050.529993	4	1	peptide	β b8+
SLGK[325.13]VGTR_GAC[160.03]LLPK[325.13]IETMR	838.679911	1179.572586	4	1	peptide	β b9+
SLGK[325.13]VGTR_GAC[160.03]LLPK[325.13]IETMR	838.679911	1280.620265	4	1	peptide	β b10+
SLGK[325.13]VGTR_GAC[160.03]LLPK[325.13]IETMR	838.679911	1411.660749	4	1	peptide	β b11+
SLGK[325.13]VGTR_GAC[160.03]LLPK[325.13]IETMR	838.679911	407.207115	4	1	peptide	β y3+
SLGK[325.13]VGTR_GAC[160.03]LLPK[325.13]IETMR	838.679911	536.249709	4	1	peptide	β y4+
SLGK[325.13]VGTR_GAC[160.03]LLPK[325.13]IETMR	838.679911	649.333773	4	1	peptide	β y5+
SLGK[325.13]VGTR_GAC[160.03]LLPK[325.13]IETMR	838.679911	974.462956	4	1	peptide	β y6+
SLGK[325.13]VGTR_GAC[160.03]LLPK[325.13]IETMR	838.679911	1071.515719	4	1	peptide	β y7+
SLGK[325.13]VGTR_GAC[160.03]LLPK[325.13]IETMR	838.679911	1184.599783	4	1	peptide	β y8+
SLGK[325.13]VGTR_GAC[160.03]LLPK[325.13]IETMR	838.679911	1297.683847	4	1	peptide	β y9+
SLGK[325.13]VGTR_GAC[160.03]LLPK[325.13]IETMR	838.679911	1457.713847	4	1	peptide	β y10+
SLGK[325.13]VGTR_GAC[160.03]LLPK[325.13]IETMR	838.679911	1528.750961	4	1	peptide	β y11+
SLGK[325.13]VGTR_DDSPDLPK[325.13]LKPDPNTLC[160.03]DEFK	882.431281	1014.523248	5	1	peptide	α precursor 1+
SLGK[325.13]VGTR_DDSPDLPK[325.13]LKPDPNTLC[160.03]DEFK	882.431281	507.765262	5	2	peptide	α precursor 2+
SLGK[325.13]VGTR_DDSPDLPK[325.13]LKPDPNTLC[160.03]DEFK	882.431281	338.845934	5	3	peptide	α precursor 3+
SLGK[325.13]VGTR_DDSPDLPK[325.13]LKPDPNTLC[160.03]DEFK	882.431281	1765.929313	5	1	peptide	α long arm 1+
SLGK[325.13]VGTR_DDSPDLPK[325.13]LKPDPNTLC[160.03]DEFK	882.431281	883.468295	5	2	peptide	α long arm 2+
SLGK[325.13]VGTR_DDSPDLPK[325.13]LKPDPNTLC[160.03]DEFK	882.431281	589.314622	5	3	peptide	α long arm 3+
SLGK[325.13]VGTR_DDSPDLPK[325.13]LKPDPNTLC[160.03]DEFK	882.431281	583.274016	5	1	peptide	α b4+
SLGK[325.13]VGTR_DDSPDLPK[325.13]LKPDPNTLC[160.03]DEFK	882.431281	682.342430	5	1	peptide	α b5+
SLGK[325.13]VGTR_DDSPDLPK[325.13]LKPDPNTLC[160.03]DEFK	882.431281	739.363893	5	1	peptide	α b6+
SLGK[325.13]VGTR_DDSPDLPK[325.13]LKPDPNTLC[160.03]DEFK	882.431281	840.411572	5	1	peptide	α b7+
SLGK[325.13]VGTR_DDSPDLPK[325.13]LKPDPNTLC[160.03]DEFK	882.431281	432.256508	5	1	peptide	α y4+
SLGK[325.13]VGTR_DDSPDLPK[325.13]LKPDPNTLC[160.03]DEFK	882.431281	757.385691	5	1	peptide	α y5+
SLGK[325.13]VGTR_DDSPDLPK[325.13]LKPDPNTLC[160.03]DEFK	882.431281	814.407155	5	1	peptide	α y6+
SLGK[325.13]VGTR_DDSPDLPK[325.13]LKPDPNTLC[160.03]DEFK	882.431281	927.491219	5	1	peptide	α y7+
SLGK[325.13]VGTR_DDSPDLPK[325.13]LKPDPNTLC[160.03]DEFK	882.431281	2641.198555	5	1	peptide	β precursor 1+
SLGK[325.13]VGTR_DDSPDLPK[325.13]LKPDPNTLC[160.03]DEFK	882.431281	1321.102916	5	2	peptide	β precursor 2+
SLGK[325.13]VGTR_DDSPDLPK[325.13]LKPDPNTLC[160.03]DEFK	882.431281	881.071036	5	3	peptide	β precursor 3+
SLGK[325.13]VGTR_DDSPDLPK[325.13]LKPDPNTLC[160.03]DEFK	882.431281	3392.604620	5	1	peptide	β long arm 1+
SLGK[325.13]VGTR_DDSPDLPK[325.13]LKPDPNTLC[160.03]DEFK	882.431281	1696.805948	5	2	peptide	β long arm 2+
SLGK[325.13]VGTR_DDSPDLPK[325.13]LKPDPNTLC[160.03]DEFK	882.431281	1131.539724	5	3	peptide	β long arm 3+
SLGK[325.13]VGTR_DDSPDLPK[325.13]LKPDPNTLC[160.03]DEFK	882.431281	415.145955	5	1	peptide	β b4+
SLGK[325.13]VGTR_DDSPDLPK[325.13]LKPDPNTLC[160.03]DEFK	882.431281	530.172898	5	1	peptide	β b5+
SLGK[325.13]VGTR_DDSPDLPK[325.13]LKPDPNTLC[160.03]DEFK	882.431281	643.256962	5	1	peptide	β b6+
SLGK[325.13]VGTR_DDSPDLPK[325.13]LKPDPNTLC[160.03]DEFK	882.431281	740.309726	5	1	peptide	β b7+
SLGK[325.13]VGTR_DDSPDLPK[325.13]LKPDPNTLC[160.03]DEFK	882.431281	1065.438909	5	1	peptide	β b8+
SLGK[325.13]VGTR_DDSPDLPK[325.13]LKPDPNTLC[160.03]DEFK	882.431281	1178.522973	5	1	peptide	β b9+
SLGK[325.13]VGTR_DDSPDLPK[325.13]LKPDPNTLC[160.03]DEFK	882.431281	1306.617936	5	1	peptide	β b10+
SLGK[325.13]VGTR_DDSPDLPK[325.13]LKPDPNTLC[160.03]DEFK	882.431281	1403.670700	5	1	peptide	β b11+
SLGK[325.13]VGTR_DDSPDLPK[325.13]LKPDPNTLC[160.03]DEFK	882.431281	1518.697643	5	1	peptide	β b12+
SLGK[325.13]VGTR_DDSPDLPK[325.13]LKPDPNTLC[160.03]DEFK	882.431281	1615.750407	5	1	peptide	β b13+
SLGK[325.13]VGTR_DDSPDLPK[325.13]LKPDPNTLC[160.03]DEFK	882.431281	1729.793334	5	1	peptide	β b14+
SLGK[325.13]VGTR_DDSPDLPK[325.13]LKPDPNTLC[160.03]DEFK	882.431281	1830.841013	5	1	peptide	β b15+
SLGK[325.13]VGTR_DDSPDLPK[325.13]LKPDPNTLC[160.03]DEFK	882.431281	1943.925077	5	1	peptide	β b16+
SLGK[325.13]VGTR_DDSPDLPK[325.13]LKPDPNTLC[160.03]DEFK	882.431281	2103.955077	5	1	peptide	β b17+
SLGK[325.13]VGTR_DDSPDLPK[325.13]LKPDPNTLC[160.03]DEFK	882.431281	2218.982020	5	1	peptide	β b18+
SLGK[325.13]VGTR_DDSPDLPK[325.13]LKPDPNTLC[160.03]DEFK	882.431281	2348.024613	5	1	peptide	β b19+
SLGK[325.13]VGTR_DDSPDLPK[325.13]LKPDPNTLC[160.03]DEFK	882.431281	2495.093027	5	1	peptide	β b20+
SLGK[325.13]VGTR_DDSPDLPK[325.13]LKPDPNTLC[160.03]DEFK	882.431281	423.223811	5	1	peptide	β y3+
SLGK[325.13]VGTR_DDSPDLPK[325.13]LKPDPNTLC[160.03]DEFK	882.431281	538.250754	5	1	peptide	β y4+
SLGK[325.13]VGTR_DDSPDLPK[325.13]LKPDPNTLC[160.03]DEFK	882.431281	698.280754	5	1	peptide	β y5+
SLGK[325.13]VGTR_DDSPDLPK[325.13]LKPDPNTLC[160.03]DEFK	882.431281	811.364818	5	1	peptide	β y6+
SLGK[325.13]VGTR_DDSPDLPK[325.13]LKPDPNTLC[160.03]DEFK	882.431281	912.412497	5	1	peptide	β y7+
SLGK[325.13]VGTR_DDSPDLPK[325.13]LKPDPNTLC[160.03]DEFK	882.431281	1026.455424	5	1	peptide	β y8+
SLGK[325.13]VGTR_DDSPDLPK[325.13]LKPDPNTLC[160.03]DEFK	882.431281	1123.508188	5	1	peptide	β y9+
SLGK[325.13]VGTR_DDSPDLPK[325.13]LKPDPNTLC[160.03]DEFK	882.431281	1238.535131	5	1	peptide	β y10+
SLGK[325.13]VGTR_DDSPDLPK[325.13]LKPDPNTLC[160.03]DEFK	882.431281	1335.587895	5	1	peptide	β y11+
SLGK[325.13]VGTR_DDSPDLPK[325.13]LKPDPNTLC[160.03]DEFK	882.431281	1463.682858	5	1	peptide	β y12+
SLGK[325.13]VGTR_DDSPDLPK[325.13]LKPDPNTLC[160.03]DEFK	882.431281	1576.766922	5	1	peptide	β y13+
SLGK[325.13]VGTR_DDSPDLPK[325.13]LKPDPNTLC[160.03]DEFK	882.431281	1901.896105	5	1	peptide	β y14+
SLGK[325.13]VGTR_DDSPDLPK[325.13]LKPDPNTLC[160.03]DEFK	882.431281	1998.948869	5	1	peptide	β y15+
SLGK[325.13]VGTR_DDSPDLPK[325.13]LKPDPNTLC[160.03]DEFK	882.431281	2112.032933	5	1	peptide	β y16+
SLGK[325.13]VGTR_DDSPDLPK[325.13]LKPDPNTLC[160.03]DEFK	882.431281	2227.059876	5	1	peptide	β y17+
SLGK[325.13]VGTR_DDSPDLPK[325.13]LKPDPNTLC[160.03]DEFK	882.431281	2324.112640	5	1	peptide	β y18+
SLGK[325.13]VGTR_DDSPDLPK[325.13]LKPDPNTLC[160.03]DEFK	882.431281	2411.144669	5	1	peptide	β y19+
SLGK[325.13]VGTR_DDSPDLPK[325.13]LKPDPNTLC[160.03]DEFK	882.431281	2526.171612	5	1	peptide	β y20+
SLGK[325.13]VGTR_K[325.13]QTALVELLK	777.173944	1014.523248	4	1	peptide	α precursor 1+
SLGK[325.13]VGTR_K[325.13]QTALVELLK	777.173944	507.765262	4	2	peptide	α precursor 2+
SLGK[325.13]VGTR_K[325.13]QTALVELLK	777.173944	338.845934	4	3	peptide	α precursor 3+
SLGK[325.13]VGTR_K[325.13]QTALVELLK	777.173944	1765.929313	4	1	peptide	α long arm 1+
SLGK[325.13]VGTR_K[325.13]QTALVELLK	777.173944	883.468295	4	2	peptide	α long arm 2+
SLGK[325.13]VGTR_K[325.13]QTALVELLK	777.173944	589.314622	4	3	peptide	α long arm 3+
SLGK[325.13]VGTR_K[325.13]QTALVELLK	777.173944	583.274016	4	1	peptide	α b4+
SLGK[325.13]VGTR_K[325.13]QTALVELLK	777.173944	682.342430	4	1	peptide	α b5+
SLGK[325.13]VGTR_K[325.13]QTALVELLK	777.173944	739.363893	4	1	peptide	α b6+
SLGK[325.13]VGTR_K[325.13]QTALVELLK	777.173944	840.411572	4	1	peptide	α b7+
SLGK[325.13]VGTR_K[325.13]QTALVELLK	777.173944	432.256508	4	1	peptide	α y4+
SLGK[325.13]VGTR_K[325.13]QTALVELLK	777.173944	757.385691	4	1	peptide	α y5+
SLGK[325.13]VGTR_K[325.13]QTALVELLK	777.173944	814.407155	4	1	peptide	α y6+
SLGK[325.13]VGTR_K[325.13]QTALVELLK	777.173944	927.491219	4	1	peptide	α y7+
SLGK[325.13]VGTR_K[325.13]QTALVELLK	777.173944	1339.748556	4	1	peptide	β precursor 1+
SLGK[325.13]VGTR_K[325.13]QTALVELLK	777.173944	670.377916	4	2	peptide	β precursor 2+
SLGK[325.13]VGTR_K[325.13]QTALVELLK	777.173944	447.254370	4	3	peptide	β precursor 3+
SLGK[325.13]VGTR_K[325.13]QTALVELLK	777.173944	2091.154621	4	1	peptide	β long arm 1+
SLGK[325.13]VGTR_K[325.13]QTALVELLK	777.173944	1046.080949	4	2	peptide	β long arm 2+
SLGK[325.13]VGTR_K[325.13]QTALVELLK	777.173944	697.723058	4	3	peptide	β long arm 3+
SLGK[325.13]VGTR_K[325.13]QTALVELLK	777.173944	454.195037	4	1	peptide	β b2+
SLGK[325.13]VGTR_K[325.13]QTALVELLK	777.173944	555.242716	4	1	peptide	β b3+
SLGK[325.13]VGTR_K[325.13]QTALVELLK	777.173944	626.279829	4	1	peptide	β b4+
SLGK[325.13]VGTR_K[325.13]QTALVELLK	777.173944	739.363893	4	1	peptide	β b5+
SLGK[325.13]VGTR_K[325.13]QTALVELLK	777.173944	838.432307	4	1	peptide	β b6+
SLGK[325.13]VGTR_K[325.13]QTALVELLK	777.173944	967.474900	4	1	peptide	β b7+
SLGK[325.13]VGTR_K[325.13]QTALVELLK	777.173944	1080.558964	4	1	peptide	β b8+
SLGK[325.13]VGTR_K[325.13]QTALVELLK	777.173944	1193.643028	4	1	peptide	β b9+
SLGK[325.13]VGTR_K[325.13]QTALVELLK	777.173944	502.323525	4	1	peptide	β y4+
SLGK[325.13]VGTR_K[325.13]QTALVELLK	777.173944	601.391939	4	1	peptide	β y5+
SLGK[325.13]VGTR_K[325.13]QTALVELLK	777.173944	714.476003	4	1	peptide	β y6+
SLGK[325.13]VGTR_K[325.13]QTALVELLK	777.173944	785.513117	4	1	peptide	β y7+
SLGK[325.13]VGTR_K[325.13]QTALVELLK	777.173944	886.560796	4	1	peptide	β y8+
SLGK[325.13]VGTR_K[325.13]QTALVELLK	777.173944	1014.619373	4	1	peptide	β y9+
SLGK[325.13]VGTR_K[325.13]QTALVELLK	777.173944	1339.748556	4	1	peptide	β y10+
LSQK[325.13]FPK_GAC[160.03]LLPK[325.13]IETMR	846.434397	1044.537835	4	1	peptide	α precursor 1+
LSQK[325.13]FPK_GAC[160.03]LLPK[325.13]IETMR	846.434397	522.772556	4	2	peptide	α precursor 2+
LSQK[325.13]FPK_GAC[160.03]LLPK[325.13]IETMR	846.434397	348.850796	4	3	peptide	α precursor 3+
LSQK[325.13]FPK_GAC[160.03]LLPK[325.13]IETMR	846.434397	1795.943900	4	1	peptide	α long arm 1+
LSQK[325.13]FPK_GAC[160.03]LLPK[325.13]IETMR	846.434397	898.475588	4	2	peptide	α long arm 2+
LSQK[325.13]FPK_GAC[160.03]LLPK[325.13]IETMR	846.434397	599.319484	4	3	peptide	α long arm 3+
LSQK[325.13]FPK_GAC[160.03]LLPK[325.13]IETMR	846.434397	654.311130	4	1	peptide	α b4+
LSQK[325.13]FPK_GAC[160.03]LLPK[325.13]IETMR	846.434397	801.379543	4	1	peptide	α b5+
LSQK[325.13]FPK_GAC[160.03]LLPK[325.13]IETMR	846.434397	898.432307	4	1	peptide	α b6+
LSQK[325.13]FPK_GAC[160.03]LLPK[325.13]IETMR	846.434397	716.363165	4	1	peptide	α y4+
LSQK[325.13]FPK_GAC[160.03]LLPK[325.13]IETMR	846.434397	844.421743	4	1	peptide	α y5+
LSQK[325.13]FPK_GAC[160.03]LLPK[325.13]IETMR	846.434397	931.453771	4	1	peptide	α y6+
LSQK[325.13]FPK_GAC[160.03]LLPK[325.13]IETMR	846.434397	1585.772425	4	1	peptide	β precursor 1+
LSQK[325.13]FPK_GAC[160.03]LLPK[325.13]IETMR	846.434397	793.389851	4	2	peptide	β precursor 2+
LSQK[325.13]FPK_GAC[160.03]LLPK[325.13]IETMR	846.434397	529.262326	4	3	peptide	β precursor 3+
LSQK[325.13]FPK_GAC[160.03]LLPK[325.13]IETMR	846.434397	2337.178490	4	1	peptide	β long arm 1+
LSQK[325.13]FPK_GAC[160.03]LLPK[325.13]IETMR	846.434397	1169.092883	4	2	peptide	β long arm 2+
LSQK[325.13]FPK_GAC[160.03]LLPK[325.13]IETMR	846.434397	779.731014	4	3	peptide	β long arm 3+
LSQK[325.13]FPK_GAC[160.03]LLPK[325.13]IETMR	846.434397	402.179918	4	1	peptide	β b4+
LSQK[325.13]FPK_GAC[160.03]LLPK[325.13]IETMR	846.434397	515.263982	4	1	peptide	β b5+
LSQK[325.13]FPK_GAC[160.03]LLPK[325.13]IETMR	846.434397	612.316746	4	1	peptide	β b6+
LSQK[325.13]FPK_GAC[160.03]LLPK[325.13]IETMR	846.434397	937.445929	4	1	peptide	β b7+
LSQK[325.13]FPK_GAC[160.03]LLPK[325.13]IETMR	846.434397	1050.529993	4	1	peptide	β b8+
LSQK[325.13]FPK_GAC[160.03]LLPK[325.13]IETMR	846.434397	1179.572586	4	1	peptide	β b9+
LSQK[325.13]FPK_GAC[160.03]LLPK[325.13]IETMR	846.434397	1280.620265	4	1	peptide	β b10+
LSQK[325.13]FPK_GAC[160.03]LLPK[325.13]IETMR	846.434397	1411.660749	4	1	peptide	β b11+
LSQK[325.13]FPK_GAC[160.03]LLPK[325.13]IETMR	846.434397	407.207115	4	1	peptide	β y3+
LSQK[325.13]FPK_GAC[160.03]LLPK[325.13]IETMR	846.434397	536.249709	4	1	peptide	β y4+
LSQK[325.13]FPK_GAC[160.03]LLPK[325.13]IETMR	846.434397	649.333773	4	1	peptide	β y5+
LSQK[325.13]FPK_GAC[160.03]LLPK[325.13]IETMR	846.434397	974.462956	4	1	peptide	β y6+
LSQK[325.13]FPK_GAC[160.03]LLPK[325.13]IETMR	846.434397	1071.515719	4	1	peptide	β y7+
LSQK[325.13]FPK_GAC[160.03]LLPK[325.13]IETMR	846.434397	1184.599783	4	1	peptide	β y8+
LSQK[325.13]FPK_GAC[160.03]LLPK[325.13]IETMR	846.434397	1297.683847	4	1	peptide	β y9+
LSQK[325.13]FPK_GAC[160.03]LLPK[325.13]IETMR	846.434397	1457.713847	4	1	peptide	β y10+
LSQK[325.13]FPK_GAC[160.03]LLPK[325.13]IETMR	846.434397	1528.750961	4	1	peptide	β y11+
K[325.13]FWGK_LVNELTEFAK[325.13]TC[160.03]VADESHAGC[160.03]EK	884.816097	862.411178	5	1	peptide	α precursor 1+
K[325.13]FWGK_LVNELTEFAK[325.13]TC[160.03]VADESHAGC[160.03]EK	884.816097	431.709227	5	2	peptide	α precursor 2+
K[325.13]FWGK_LVNELTEFAK[325.13]TC[160.03]VADESHAGC[160.03]EK	884.816097	288.141910	5	3	peptide	α precursor 3+
K[325.13]FWGK_LVNELTEFAK[325.13]TC[160.03]VADESHAGC[160.03]EK	884.816097	1613.817243	5	1	peptide	α long arm 1+
K[325.13]FWGK_LVNELTEFAK[325.13]TC[160.03]VADESHAGC[160.03]EK	884.816097	807.412260	5	2	peptide	α long arm 2+
K[325.13]FWGK_LVNELTEFAK[325.13]TC[160.03]VADESHAGC[160.03]EK	884.816097	538.610599	5	3	peptide	α long arm 3+
K[325.13]FWGK_LVNELTEFAK[325.13]TC[160.03]VADESHAGC[160.03]EK	884.816097	473.204873	5	1	peptide	α b2+
K[325.13]FWGK_LVNELTEFAK[325.13]TC[160.03]VADESHAGC[160.03]EK	884.816097	659.284186	5	1	peptide	α b3+
K[325.13]FWGK_LVNELTEFAK[325.13]TC[160.03]VADESHAGC[160.03]EK	884.816097	716.305650	5	1	peptide	α b4+
K[325.13]FWGK_LVNELTEFAK[325.13]TC[160.03]VADESHAGC[160.03]EK	884.816097	537.281995	5	1	peptide	α y4+
K[325.13]FWGK_LVNELTEFAK[325.13]TC[160.03]VADESHAGC[160.03]EK	884.816097	862.411178	5	1	peptide	α y5+
K[325.13]FWGK_LVNELTEFAK[325.13]TC[160.03]VADESHAGC[160.03]EK	884.816097	2805.234703	5	1	peptide	β precursor 1+
K[325.13]FWGK_LVNELTEFAK[325.13]TC[160.03]VADESHAGC[160.03]EK	884.816097	1403.120990	5	2	peptide	β precursor 2+
K[325.13]FWGK_LVNELTEFAK[325.13]TC[160.03]VADESHAGC[160.03]EK	884.816097	935.749752	5	3	peptide	β precursor 3+
K[325.13]FWGK_LVNELTEFAK[325.13]TC[160.03]VADESHAGC[160.03]EK	884.816097	3556.640768	5	1	peptide	β long arm 1+
K[325.13]FWGK_LVNELTEFAK[325.13]TC[160.03]VADESHAGC[160.03]EK	884.816097	1778.824022	5	2	peptide	β long arm 2+
K[325.13]FWGK_LVNELTEFAK[325.13]TC[160.03]VADESHAGC[160.03]EK	884.816097	1186.218440	5	3	peptide	β long arm 3+
K[325.13]FWGK_LVNELTEFAK[325.13]TC[160.03]VADESHAGC[160.03]EK	884.816097	456.245275	5	1	peptide	β b4+
K[325.13]FWGK_LVNELTEFAK[325.13]TC[160.03]VADESHAGC[160.03]EK	884.816097	569.329339	5	1	peptide	β b5+
K[325.13]FWGK_LVNELTEFAK[325.13]TC[160.03]VADESHAGC[160.03]EK	884.816097	670.377018	5	1	peptide	β b6+
K[325.13]FWGK_LVNELTEFAK[325.13]TC[160.03]VADESHAGC[160.03]EK	884.816097	799.419611	5	1	peptide	β b7+
K[325.13]FWGK_LVNELTEFAK[325.13]TC[160.03]VADESHAGC[160.03]EK	884.816097	946.488025	5	1	peptide	β b8+
K[325.13]FWGK_LVNELTEFAK[325.13]TC[160.03]VADESHAGC[160.03]EK	884.816097	1017.525138	5	1	peptide	β b9+
K[325.13]FWGK_LVNELTEFAK[325.13]TC[160.03]VADESHAGC[160.03]EK	884.816097	1342.654321	5	1	peptide	β b10+
K[325.13]FWGK_LVNELTEFAK[325.13]TC[160.03]VADESHAGC[160.03]EK	884.816097	1443.702000	5	1	peptide	β b11+
K[325.13]FWGK_LVNELTEFAK[325.13]TC[160.03]VADESHAGC[160.03]EK	884.816097	1603.732000	5	1	peptide	β b12+
K[325.13]FWGK_LVNELTEFAK[325.13]TC[160.03]VADESHAGC[160.03]EK	884.816097	1702.800414	5	1	peptide	β b13+
K[325.13]FWGK_LVNELTEFAK[325.13]TC[160.03]VADESHAGC[160.03]EK	884.816097	1773.837528	5	1	peptide	β b14+
K[325.13]FWGK_LVNELTEFAK[325.13]TC[160.03]VADESHAGC[160.03]EK	884.816097	1888.864471	5	1	peptide	β b15+
K[325.13]FWGK_LVNELTEFAK[325.13]TC[160.03]VADESHAGC[160.03]EK	884.816097	2017.907064	5	1	peptide	β b16+
K[325.13]FWGK_LVNELTEFAK[325.13]TC[160.03]VADESHAGC[160.03]EK	884.816097	2104.939092	5	1	peptide	β b17+
K[325.13]FWGK_LVNELTEFAK[325.13]TC[160.03]VADESHAGC[160.03]EK	884.816097	2241.998004	5	1	peptide	β b18+
K[325.13]FWGK_LVNELTEFAK[325.13]TC[160.03]VADESHAGC[160.03]EK	884.816097	2313.035118	5	1	peptide	β b19+
K[325.13]FWGK_LVNELTEFAK[325.13]TC[160.03]VADESHAGC[160.03]EK	884.816097	2370.056582	5	1	peptide	β b20+
K[325.13]FWGK_LVNELTEFAK[325.13]TC[160.03]VADESHAGC[160.03]EK	884.816097	2530.086582	5	1	peptide	β b21+
K[325.13]FWGK_LVNELTEFAK[325.13]TC[160.03]VADESHAGC[160.03]EK	884.816097	2659.129175	5	1	peptide	β b22+
K[325.13]FWGK_LVNELTEFAK[325.13]TC[160.03]VADESHAGC[160.03]EK	884.816097	436.185397	5	1	peptide	β y3+
K[325.13]FWGK_LVNELTEFAK[325.13]TC[160.03]VADESHAGC[160.03]EK	884.816097	493.206861	5	1	peptide	β y4+
K[325.13]FWGK_LVNELTEFAK[325.13]TC[160.03]VADESHAGC[160.03]EK	884.816097	564.243975	5	1	peptide	β y5+
K[325.13]FWGK_LVNELTEFAK[325.13]TC[160.03]VADESHAGC[160.03]EK	884.816097	701.302887	5	1	peptide	β y6+
K[325.13]FWGK_LVNELTEFAK[325.13]TC[160.03]VADESHAGC[160.03]EK	884.816097	788.334915	5	1	peptide	β y7+
K[325.13]FWGK_LVNELTEFAK[325.13]TC[160.03]VADESHAGC[160.03]EK	884.816097	917.377508	5	1	peptide	β y8+
K[325.13]FWGK_LVNELTEFAK[325.13]TC[160.03]VADESHAGC[160.03]EK	884.816097	1032.404451	5	1	peptide	β y9+
K[325.13]FWGK_LVNELTEFAK[325.13]TC[160.03]VADESHAGC[160.03]EK	884.816097	1103.441565	5	1	peptide	β y10+
K[325.13]FWGK_LVNELTEFAK[325.13]TC[160.03]VADESHAGC[160.03]EK	884.816097	1202.509979	5	1	peptide	β y11+
K[325.13]FWGK_LVNELTEFAK[325.13]TC[160.03]VADESHAGC[160.03]EK	884.816097	1362.539979	5	1	peptide	β y12+
K[325.13]FWGK_LVNELTEFAK[325.13]TC[160.03]VADESHAGC[160.03]EK	884.816097	1463.587658	5	1	peptide	β y13+
K[325.13]FWGK_LVNELTEFAK[325.13]TC[160.03]VADESHAGC[160.03]EK	884.816097	1788.716841	5	1	peptide	β y14+
K[325.13]FWGK_LVNELTEFAK[325.13]TC[160.03]VADESHAGC[160.03]EK	884.816097	1859.753955	5	1	peptide	β y15+
K[325.13]FWGK_LVNELTEFAK[325.13]TC[160.03]VADESHAGC[160.03]EK	884.816097	2006.822368	5	1	peptide	β y16+
K[325.13]FWGK_LVNELTEFAK[325.13]TC[160.03]VADESHAGC[160.03]EK	884.816097	2135.864962	5	1	peptide	β y17+
K[325.13]FWGK_LVNELTEFAK[325.13]TC[160.03]VADESHAGC[160.03]EK	884.816097	2236.912640	5	1	peptide	β y18+
K[325.13]FWGK_LVNELTEFAK[325.13]TC[160.03]VADESHAGC[160.03]EK	884.816097	2349.996704	5	1	peptide	β y19+
K[325.13]FWGK_LVNELTEFAK[325.13]TC[160.03]VADESHAGC[160.03]EK	884.816097	2479.039297	5	1	peptide	β y20+
K[325.13]FWGK_LVNELTEFAK[325.13]TC[160.03]VADESHAGC[160.03]EK	884.816097	2593.082225	5	1	peptide	β y21+
K[325.13]FWGK_LVNELTEFAK[325.13]TC[160.03]VADESHAGC[160.03]EK	884.816097	2692.150639	5	1	peptide	β y22+
